# Supplementary material for: Responding to aid volatility: government spending on district health care in Zambia 2006–2017
Source: Glob Health Action. 2020 Feb 19;13(1):1724672. doi: 10.1080/16549716.2020.1724672 (PMC7048228; doi:10.1080/16549716.2020.1724672)
Supplement: Supplemental Material [file ZGHA_A_1724672_SM6418.xlsx]

## Sheet: Primary care budget+expenditure
Province	District	Year	HR budget	Health service delivery budget	Administration budget	Total budget	HR actual	Health service delivery actual	Administration actual	Total actual	Column37	Column38	Column39	Column40	Column41	Column42	Column43	Column44	Column45	Column46	Column47	Column48	Column49	Column50	Column51	Column52	Column53	Column54	Column55	Column56	Column57	Column58	Column59	Column60	Column61	Column62	Column63	Column64	Column65	Column66	Column67	Column68	Column69	Column70	Column71	Column72	Column73	Column74	Column75
Central	Kabwe Urban	2007	7.17987e+06	6.80599e+06	1.68302e+06	1.56689e+07	6.92602e+06	6.00297e+06	955284	1.38843e+07
Central	Kapiri Mposhi	2007	3.67378e+06	1.51621e+06	1.64995e+06	6.83994e+06	3.54553e+06	1.40509e+06	1.47017e+06	6.42079e+06
0	Chibombo	2007	2.9883e+06	2.53143e+06	1.35016e+06	6.86989e+06	2.91339e+06	1.85592e+06	726198	5.49551e+06
Central	Mkushi	2007	2.0999e+06	667420	1.35218e+06	4.1195e+06	2.06971e+06	570794	862057	3.50256e+06
Central	Mumbwa	2007	3.28709e+06	1.66828e+06	1.16749e+06	6.12286e+06	3.16847e+06	1.37469e+06	581988	5.12515e+06
Central	Serenje	2007	2.45021e+06	1.4005e+06	940593	4.7913e+06	2.40908e+06	1.0247e+06	583732	4.01752e+06
Copperbelt	Ndola	2007	9.42306e+06	3.91843e+06	1.43934e+06	1.47808e+07	9.3749e+06	3.50446e+06	491621	1.3371e+07
Copperbelt	Chingola	2007	7.14477e+06	1.10931e+06	681957	8.93603e+06	7.07815e+06	758797	276745	8.11369e+06
Copperbelt	Kalulushi	2007	2.22385e+06	740573	254918	3.21935e+06	2.11929e+06	708439	100043	2.92777e+06
Copperbelt	Kitwe	2007	6.51006e+06	3.27288e+06	121024	9.90397e+06	6.483e+06	2.62666e+06	49258.8	9.15892e+06
Copperbelt	Luanshya	2007	6.0097e+06	1.30586e+06	313908	7.62947e+06	5.96411e+06	461727	171166	6.59701e+06
Copperbelt	Lufwanyama	2007	1.69738e+06	754880	551443	3.0037e+06	1.66949e+06	483358	340804	2.49365e+06
Copperbelt	Masaiti	2007	1.47967e+06	1.32447e+06	494002	3.29813e+06	1.43963e+06	935361	60560.2	2.45355e+06
Copperbelt	Mpongwe	2007	2.69538e+06	837598	404695	3.93767e+06	2.63275e+06	535215	116279	3.28424e+06
Copperbelt	Mufulira	2007	4.40318e+06	1.29822e+06	358615	6.06001e+06	4.38276e+06	1.07082e+06	217398	5.67097e+06
Copperbelt	Chililabombwe	2007	1.85601e+06	1.16238e+06	276944	3.29533e+06	1.67082e+06	703094	180730	2.55464e+06
Eastern	Chipata	2007	7.41249e+06	9.28607e+06	1.94822e+06	1.86468e+07	7.41249e+06	1.76824e+06	1.10085e+06	1.02816e+07
Eastern	Chama	2007	1.3422e+06	1.03557e+06	605399	2.98317e+06	1.34164e+06	400912	307715	2.05026e+06
Eastern	Chadiza	2007	1.49825e+06	1.44369e+06	848830	3.79076e+06	1.35928e+06	813310	377908	2.5505e+06
Eastern	Katete	2007	1.86938e+06	2.40226e+06	831883	5.10352e+06	1.78972e+06	1.48573e+06	550398	3.82584e+06
Eastern	Lundazi	2007	3.54796e+06	3.6396e+06	642283	7.82984e+06	3.39093e+06	1.99739e+06	585416	5.97374e+06
Eastern	Mambwe	2007	1.4961e+06	488556	452559	2.43721e+06	1.35496e+06	179671	340994	1.87562e+06
Eastern	Nyimba	2007	1.54006e+06	1.23129e+06	217286	2.98863e+06	1.52625e+06	558191	163650	2.24809e+06
Eastern	Petauke	2007	4.63562e+06	2.28989e+06	2.05543e+06	8.98095e+06	4.10423e+06	1.09235e+06	1.32719e+06	6.52377e+06
Luapula	Mansa	2007	2.77003e+06	3.78207e+06	676801	7.22891e+06	2.75106e+06	2.23907e+06	638503	5.62863e+06
Luapula	Kawambwa	2007	2.6572e+06	1.2283e+06	737062	4.62256e+06	2.38661e+06	613907	583481	3.584e+06
Luapula	Chiengi	2007	672930	1.40825e+06	594622	2.6758e+06	642599	904090	537780	2.08447e+06
Luapula	Milenge	2007	400643	535747	147437	1.08383e+06	292694	524308	76543	893545
Luapula	Mwense	2007	1.62161e+06	1.42752e+06	611977	3.66111e+06	1.47376e+06	1.03998e+06	454222	2.96796e+06
Luapula	Nchelenge	2007	2.22129e+06	1.40209e+06	799095	4.42248e+06	1.91194e+06	970424	55767.2	2.93813e+06
Luapula	Samfya	2007	2.31105e+06	1.7914e+06	1.10066e+06	5.20311e+06	2.19663e+06	1.20497e+06	703431	4.10503e+06
Lusaka	Lusaka Urban	2007	3.05833e+07	7.76691e+06	5.6286e+06	4.39788e+07	3.04549e+07	2.30719e+06	2.47487e+06	3.5237e+07
Lusaka	Luangwa	2007	1.48786e+06	505619	111021	2.1045e+06	1.45439e+06	92325.7	79337.4	1.62605e+06
Lusaka	Chongwe	2007	3.08622e+06	1.26736e+06	863473	5.21706e+06	3.02315e+06	687904	526031	4.23708e+06
Lusaka	Kafue	2007	5.40068e+06	1.05411e+06	756179	7.21097e+06	5.14949e+06	390754	566483	6.10673e+06
Northwestern	Solwezi	2007	3.92073e+06	3.7781e+06	1.75713e+06	9.45596e+06	3.86506e+06	1.09327e+06	911840	5.87017e+06
Northwestern	Kabompo	2007	2.07482e+06	782161	718116	3.57509e+06	2.04537e+06	617895	366263	3.02952e+06
Northwestern	Kasempa	2007	1.27939e+06	828673	223593	2.33166e+06	737792	422464	104229	1.26448e+06
Northwestern	Mwinilunga	2007	2.0897e+06	1.36346e+06	1.03093e+06	4.48408e+06	2.02594e+06	1.20509e+06	163949	3.39498e+06
Northwestern	Chavuma	2007	590541	528879	196870	1.31629e+06	19910	367750	193714	581374
Northwestern	Zambezi	2007	1.61884e+06	976699	385022	2.98056e+06	473362	900883	313704	1.68795e+06
Northwestern	Mufumbwe	2007	969380	773695	124242	1.86732e+06	26610	612013	101976	740599
Northern	Kasama	2007	3.15109e+06	4.79877e+06	719495	8.66935e+06	3.12764e+06	4.04701e+06	334763	7.50942e+06
Northern	Chinsali	2007	2.02656e+06	1.77483e+06	622427	4.42382e+06	2.00036e+06	1.26433e+06	456486	3.72118e+06
Northern	Isoka	2007	1.67225e+06	1.65957e+06	283213	3.61504e+06	1.64813e+06	1.06816e+06	283213	2.9995e+06
Northern	Kaputa	2007	918676	1.69106e+06	136562	2.7463e+06	902114	922085	128645	1.95284e+06
Northern	Chilubi	2007	586314	1.20123e+06	213246	2.00079e+06	575296	742901	213246	1.53144e+06
Northern	Luwingu	2007	1.18845e+06	1.17436e+06	437694	2.8005e+06	1.13652e+06	990409	374877	2.5018e+06
Northern	Mbala	2007	2.08115e+06	2.41045e+06	400284	4.89188e+06	2.00093e+06	1.79953e+06	400272	4.20073e+06
Northern	Mpika	2007	2.56145e+06	2.01622e+06	537699	5.11537e+06	2.14068e+06	1.0617e+06	341226	3.54361e+06
Northern	Mporokoso	2007	1.55501e+06	1.11747e+06	372703	3.04518e+06	1.445e+06	838792	279544	2.56334e+06
Northern	Mpulungu	2007	1.11016e+06	1.24562e+06	168886	2.52467e+06	1.08838e+06	1.01174e+06	141548	2.24168e+06
Northern	Mungwi	2007	1.6283e+06	1.56493e+06	788771	3.982e+06	1.55643e+06	1.17634e+06	467134	3.1999e+06
Northern	Nakonde	2007	1.48938e+06	1.40311e+06	644868	3.53736e+06	1.40144e+06	1.19619e+06	343274	2.9409e+06
Southern	Livingstone	2007	5.30394e+06	4.07492e+06	626210	1.00051e+07	5.30384e+06	424465	274667	6.00297e+06
Southern	Gwembe	2007	1.55822e+06	418689	294176	2.27109e+06	1.47603e+06	194650	133047	1.80372e+06
Southern	Itehzitezhi	2007	1.11256e+06	601925	264832	1.97932e+06	1.106e+06	268199	119799	1.494e+06
Southern	Kalomo	2007	3.3227e+06	1.79864e+06	1.03918e+06	6.16052e+06	3.30313e+06	872828	415103	4.59106e+06
Southern	Kazungula	2007	1.18627e+06	872261	500131	2.55867e+06	1.18106e+06	429145	171951	1.78215e+06
Southern	Choma	2007	3.84592e+06	1.60437e+06	1.5724e+06	7.02269e+06	3.74642e+06	651966	559524	4.95791e+06
Southern	Mazabuka	2007	6.46433e+06	1.71912e+06	1.33527e+06	9.51871e+06	6.04471e+06	935598	355818	7.33613e+06
Southern	Monze	2007	3.32689e+06	1.58968e+06	1.16625e+06	6.08282e+06	3.31917e+06	1.32499e+06	473243	5.1174e+06
Southern	Namwala	2007	2.5024e+06	1.06046e+06	510262	4.07312e+06	2.48307e+06	455138	226903	3.16511e+06
Southern	Siavonga	2007	2.60665e+06	485231	585520	3.6774e+06	2.50156e+06	244721	188835	2.93512e+06
Southern	Sinazongwe	2007	3.38283e+06	1.07433e+06	384878	4.84203e+06	2.96331e+06	313335	170577	3.44722e+06
Western	Mongu	2007	6.05319e+06	5.5266e+06	996452	1.25762e+07	5.48572e+06	1.88432e+06	553826	7.92387e+06
Western	Kaoma	2007	3.02886e+06	1.97736e+06	782036	5.78826e+06	2.57353e+06	1.53417e+06	648896	4.75659e+06
Western	Lukulu	2007	1.48127e+06	1.12541e+06	319734	2.92642e+06	1.31165e+06	849239	319545	2.48044e+06
Western	Kalabo	2007	1.54774e+06	1.09484e+06	1.60872e+06	4.2513e+06	1.51259e+06	965369	1.12275e+06	3.60071e+06
Western	Senanga	2007	2.69071e+06	1.07543e+06	969401	4.73554e+06	2.47119e+06	908620	835213	4.21503e+06
Western	Sesheke	2007	2.89036e+06	1.30261e+06	229873	4.42284e+06	2.43956e+06	1.02019e+06	227863	3.68761e+06
Western	Shangombo	2007	872453	1.09368e+06	478600	2.44474e+06	770723	766344	411464	1.94853e+06
Central	Kabwe Urban	2014	27593275	1653618	1216149	30463042	18681698	1435808	951157	21068663
Central	Kapiri Mposhi	2014	22380841	2705828	1515263	26601932	15493975	2075173	1247837	18816985
Central	Chibombo	2014	16309379	2870429	499393	19679201	11122777	2341330	279419	13743526
Central	Mkushi	2014	13395546	2123129	644908	16163583	9257600	1974632	471537	11703769
Central	Mumbwa	2014	21415395	2929195	1430197	25774787	14677968	2130558	985823	17794348
Central	Serenje	2014	16111031	1157971	1176362	18445364	11199796	828296	720447	12748539
Copperbelt	Ndola	2014	38111436	3234403	897601	42243440	26414434	2263423	629029	29306886
Copperbelt	Chingola	2014	35148750	1110287	1183968	37443005	23744276	743064	1023955	25511294
Copperbelt	Kalulushi	2014	16997853	1218160	218305	18434318	11911290	756199	166476	12833965
Copperbelt	Kitwe	2014	40404155	3421275	567826	44393256	27897099	2599422	272901	30769422
Copperbelt	Luanshya	2014	41972957	1302778	493354	43769089	28894287	818497	420057	30132841
Copperbelt	Lufwanyama	2014	10101480	1588430	282059	11971969	7051912	1265296	132397	8450605
Copperbelt	Masaiti	2014	11508473	1487447	642567	13638487	7877035	1011351	555442	9443828
Copperbelt	Mpongwe	2014	19565488	1892195	328706	21786389	13597840	1194672	250879	15043391
Copperbelt	Mufulira	2014	22353151	1580126	329197	24262474	15515544	1231778	286878	17034200
Copperbelt	Chililabombwe	2014	10323754	1133005	243149	11699908	7093202	885520	160095	8138817
Eastern	Chipata	2014	31714074	5124772	2520884	39359730	21767917	3784862	1866299	27419078
Eastern	Chama	2014	11931709	1529304	886578	14347591	8466047	1337948	670913	10474908
Eastern	Chadiza	2014	10080037	1562681	498516	12141234	7052557	1171594	289656	8513807
Eastern	Katete	2014	5386006	2863272	630730	8880008	3765660	2270034	436302	6471996
Eastern	Lundazi	2014	18480433	4592046	1833965	24906444	12861990	3337363	1303050	17502403
Eastern	Mambwe	2014	10055934	1427090	590037	12073061	6980117	1109416	485421	8574955
Eastern	Nyimba	2014	12294670	1443627	599391	14337688	8731272	1038473	511481	10281586
Eastern	Petauke	2014	26787361	3307660	1263704	31358725	18726062	2948163	904121	22578346
Luapula	Mansa	2014	8740119	3564931	715331	13020381	6064321	1725492	318861	8108674
Luapula	Kawambwa	2014	10329361	1994277	347436	12671074	7161375	1276324	236262	8673961
Luapula	Chiengi	2014	5962404	2064898	538744	8566046	4060015	1357120	343035	5760171
Luapula	Milenge	2014	4111853	1383101	223814	5718768	2874595	968312	173127	4016034
Luapula	Mwense	2014	5995037	2209024	363053	8567114	4169395	1644427	345560	6159382
Luapula	Nchelenge	2014	6712038	2733546	482235	9927819	4649820	1503395	154242	6307457
Luapula	Samfya	2014	19771460	3675821	647822	24095103	13685143	2974158	620961	17280262
Lusaka	Lusaka Urban	2014	136391221	9916015	1772218	148079454	93621733	6877736	1290933	101790402
Lusaka	Luangwa	2014	8299491	1085698	258281	9643470	5914585	732336	228887	6875808
Lusaka	Chongwe	2014	14555175	1973304	324501	16852980	10073397	1946719	292155	12312271
Lusaka	Kafue	2014	27475656	1986721	350286	29812663	19126054	1567333	348029	21041416
Northwestern	Solwezi	2014	25676712	3130212	1551791	30358715	17700521	2590548	1151868	21442937
Northwestern	Kabompo	2014	16324270	1897167	332572	18554009	11267192	1266125	321351	12854668
Northwestern	Kasempa	2014	5801676	1135660	638385	7575721	3930660	779631	416699	5126989
Northwestern	Mwinilunga	2014	11150220	2261046	327362	13738628	7824243	836475	240859	8901577
Northwestern	Chavuma	2014	9432673	1092362	219170	10744205	6488197	824347	157473	7470017
Northwestern	Zambezi	2014	12979673	1906994	335359	15222026	8890094	1554804	307445	10752343
Northwestern	Mufumbwe	2014	7763544	1238247	330193	9331984	5381092	1087801	298643	6767536
Northern	Kasama	2014	15341719	3550962	892511	19785192	10610601	2748010	568673	13927284
Northern	Chinsali	2014	12419917	2802595	494577	15717089	8602760	2172094	388039	11162893
Northern	Isoka	2014	8952623	1820479	321262	11094364	6260560	1390791	146263	7797615
Northern	Kaputa	2014	4193164	1019912	339971	5553047	2950017	903820	205083	4058920
Northern	Chilubi	2014	3673216	2265625	420740	6359581	2285980	1353860	249415	3889255
Northern	Luwingu	2014	8009262	2586933	456708	11052903	5608795	1778670	369516	7756981
Northern	Mbala	2014	8206469	3409202	899340	12515011	5797716	2365995	778393	8942104
Northern	Mpika	2014	15113664	3351698	591478	19056840	10607911	2597034	237974	13442918
Northern	Mporokoso	2014	8998191	2020664	327752	11346607	6354328	1422507	229067	8005902
Northern	Mpulungu	2014	7097120	1893128	331320	9321568	4780492	1354301	229590	6364383
Northern	Mungwi	2014	8315266	2830186	495176	11640628	5420622	2032405	396315	7849342
Northern	Nakonde	2014	11741545	2172914	379481	14293940	8156354	1169063	133158	9458574
Southern	Livingstone	2014	26558292	1293760	267489	28119541	18408613	929474	171537	19509625
Southern	Gwembe	2014	8957674	1276987	222830	10457491	6289232	1124801	189220	7603253
Southern	Itehzitezhi	2014	9807544	1345243	237396	11390183	6808617	1223708	207793	8240119
Southern	Kalomo	2014	14505671	3859917	728001	19093589	10114924	2558476	617183	13290583
Southern	Kazungula	2014	6063269	1990055	324155	8377479	4253862	1439837	225939	5919638
Southern	Choma	2014	22576907	2810093	1150918	26537918	15686895	2095734	795187	18577817
Southern	Mazabuka	2014	31865370	3182619	561637	35609626	22213740	2350872	442314	25006927
Southern	Monze	2014	11104778	2545184	990917	14640879	7702595	1655464	724999	10083058
Southern	Namwala	2014	12373014	1934903	342737	14650654	8682417	1554406	237478	10474301
Southern	Siavonga	2014	10391148	978519	631652	12001319	7220954	578239	498371	8297564
Southern	Sinazongwe	2014	6267053	1885444	332725	8485222	4330680	1491586	277028	6099294
Western	Mongu	2014	20901307	2548930	983702	24433939	14409633	1825258	701109	16936000
Western	Kaoma	2014	23799380	1851626	326758	25977764	16551069	1519300	261823	18332191
Western	Lukulu	2014	9727950	862446	564657	11155053	6905930	722734	166416	7795079
Western	Kalabo	2014	14072610	2260314	347201	16680125	9819248	1634118	265232	11718597
Western	Senanga	2014	7880513	1297158	231190	9408861	5411820	1090491	187276	6689587
Western	Sesheke	2014	20566661	1156922	253806	21977389	14327780	1072117	208479	15608376
Western	Shangombo	2014	6982004	1008021	174544	8164569	4847720	702706	109822	5660248
Central	Luano	2014	0	1570917	622820	2193737	0	939932	366137	1306069
Central	Chitambo	2014	0	1570917	316058	1886975	0	1291964	222646	1514610
Central	Chisamba	2014	267380	2886458	509375	3663213	205677	1941452	375815	2522944
Central	Ngabwe	2014	0	357658	182160	539818	0	251296	150524	401820
Eastern	Vumbwi	2014	2444372	670025	140207	3254604	1776717	483473	73268	2333458
Eastern	Sinda	2014	3640081	1599261	494772	5734114	2510440	1228026	414916	4153383
Luapula	Chembe	2014	5826743	361779	186304	6374826	4042880	161347	111190	4315416
Luapula	Lunga	2014	696572	876796	156384	1729752	528717	660382	141773	1330872
Luapula	Mwansabombwe	2014	6852905	486888	321226	7661019	4774250	452686	270523	5497459
Luapula	Chipili	2014	3964057	746448	119761	4830266	2779597	604432	62202	3446231
Lusaka	Chilanga	2014	7564605	1040972	679978	9285555	5241318	972991	576989	6791298
Lusaka	Rufunsa	2014	9703448	739553	135219	10578220	6715598	569099	85698	7370395
Lusaka	Chirundu	2014	6885939	781740	449296	8116975	4813970	559455	315693	5689118
Lusaka	Sibuyunji	2014	1805532	487438	281951	2574921	1252200	345378	215021	1812599
Northwestern	Ikelenge	2014	7543480	952145	167746	8663371	5216162	707539	126477	6050178
Northern	Nsama	2014	2873252	798102	199526	3870880	1966678	503014	110338	2580030
Southern	Pemba	2014	7403185	659431	435061	8497677	5138063	381613	317569	5837245
Southern	Chikankata	2014	10726142	829192	441590	11996924	7554937	562296	366247	8483480
Southern	Zimba	2014	9670450	976841	172381	10819672	6745783	835021	135589	7716393
Western	Nkeyema	2014	0	756706	133536	890242	0	425833	93597	519430
Western	Luampa	2014	0	615811	108673	724484	0	419999	69157	489156
Western	Mulobezi	2014	894969	876367	187339	1958675	636458	518819	111781	1267058
Western	Nalolo	2014	0	1152027	203300	1355327	0	904625	121566	1026191
Western	Sikongo	2014	0	774507	178861	953368	0	558988	113475	672463
Western	Mwandi	2014	0	529027	108356	637383	0	425068	75409	500477
Western	Sioma	2014	0	846815	149436	996251	0	580129	95650	675779
Western	Limulunga	2014	0	781179	321076	1102255	0	466676	208632	675307
Western	Mitete	2014	0	366930	327652	694582	0	245804	164995	410798
Northern	Mafinga	2014	1810484	1836868	323722	3971074	1307997	1031709	217589	2557295
Muchinga	Shiwang'undu	2014	63840	1166513	205856	1436209	42000	912454	134921	1089374
Central	Kabwe Urban	2009	6.31315e+06	2.21345e+06	1.69479e+06	1.02214e+07	6.03627e+06	772425	676567	7.48526e+06
Central	Kapiri Mposhi	2009	3.32087e+06	3.03671e+06	2.16631e+06	8.52389e+06	3.24688e+06	1.39754e+06	2.08212e+06	6.72654e+06
Central	Chibombo	2009	3.94689e+06	4.26835e+06	2.0764e+06	1.02916e+07	3.86714e+06	1.90066e+06	829272	6.59707e+06
Central	Mkushi	2009	2.02958e+06	1.13759e+06	2.0558e+06	5.22297e+06	1.73779e+06	535939	1.87809e+06	4.15182e+06
Central	Mumbwa	2009	3.84531e+06	2.61413e+06	1.64037e+06	8.0998e+06	3.78058e+06	860539	1.50313e+06	6.14425e+06
Central	Serenje	2009	3.63264e+06	2.85832e+06	1.40644e+06	7.8974e+06	3.57311e+06	1.1245e+06	992427	5.69004e+06
Copperbelt	Ndola	2009	1.32237e+07	3.87604e+06	1.80808e+06	1.89079e+07	1.28264e+07	2.95616e+06	826895	1.66094e+07
Copperbelt	Chingola	2009	1.04587e+07	1.59818e+06	1.19019e+06	1.32471e+07	1.03273e+07	550188	153148	1.10306e+07
Copperbelt	Kalulushi	2009	3.47987e+06	1.01434e+06	503262	4.99747e+06	3.43797e+06	442414	492070	4.37245e+06
Copperbelt	Kitwe	2009	1.00495e+07	5.08687e+06	259842	1.53962e+07	9.97295e+06	4.36505e+06	200432	1.45384e+07
Copperbelt	Luanshya	2009	8.94495e+06	2.34468e+06	949356	1.2239e+07	8.87016e+06	1.84202e+06	766982	1.14792e+07
Copperbelt	Lufwanyama	2009	1.30226e+06	1.24778e+06	795576	3.34562e+06	1.2825e+06	740382	782197	2.80508e+06
Copperbelt	Masaiti	2009	1.44932e+06	1.96568e+06	847947	4.26294e+06	1.42156e+06	1.87406e+06	778549	4.07417e+06
Copperbelt	Mpongwe	2009	4.12205e+06	1.60549e+06	663537	6.39108e+06	4.05102e+06	1.28962e+06	604139	5.94477e+06
Copperbelt	Mufulira	2009	6.3661e+06	2.16309e+06	373222	8.90241e+06	6.29097e+06	2.08841e+06	342471	8.72185e+06
Copperbelt	Chililabombwe	2009	2.77922e+06	1.62297e+06	254386	4.65658e+06	2.74229e+06	1.31776e+06	183747	4.24379e+06
Eastern	Chipata	2009	6.44673e+06	6.40424e+06	1.55165e+06	1.44026e+07	6.44459e+06	1.66185e+06	1.40299e+06	9.50943e+06
Eastern	Chama	2009	1.48985e+06	1.70998e+06	1.11461e+06	4.31444e+06	1.11235e+06	974628	558435	2645415
Eastern	Chadiza	2009	1.14091e+06	2.01918e+06	868162	4.02825e+06	861223	1.12186e+06	687358	2.67044e+06
Eastern	Katete	2009	1.45333e+06	4.71486e+06	901303	7.0695e+06	1.06553e+06	1.10276e+06	715445	2.88374e+06
Eastern	Lundazi	2009	3.68023e+06	5.934e+06	1.04955e+06	1.06638e+07	3.20436e+06	3.47499e+06	1.04955e+06	7.7289e+06
Eastern	Mambwe	2009	2.4152e+06	1.18685e+06	403204	4.00525e+06	1.92244e+06	849675	151982	2.9241e+06
Eastern	Nyimba	2009	2.75313e+06	1.91412e+06	337785	5.00503e+06	2.50178e+06	1.17348e+06	319820	3.99508e+06
Eastern	Petauke	2009	7.31629e+06	4.77359e+06	2.31119e+06	1.44011e+07	6.40825e+06	4.00949e+06	2.18675e+06	1.26045e+07
Luapula	Mansa	2009	3.28325e+06	3.85913e+06	1.31934e+06	8.46173e+06	3.23666e+06	3.37289e+06	1.31934e+06	7.9289e+06
Luapula	Kawambwa	2009	4.64317e+06	2.05448e+06	1.02032e+06	7.71797e+06	4.58865e+06	1.56285e+06	986812	7.13831e+06
Luapula	Chiengi	2009	393383	2.34748e+06	296638	3.0375e+06	385212	2.09559e+06	289149	2.76995e+06
Luapula	Milenge	2009	635778	1.1532e+06	654260	2.44324e+06	632397	788846	609524	2.03077e+06
Luapula	Mwense	2009	1.63082e+06	2.45908e+06	980091	5.07e+06	1.61276e+06	2.22354e+06	948267	4.78457e+06
Luapula	Nchelenge	2009	3.10041e+06	2.43738e+06	830775	6.36857e+06	3.059e+06	2.42008e+06	798871	6.27795e+06
Luapula	Samfya	2009	4.22594e+06	2.92649e+06	1.65792e+06	8.81035e+06	4.18789e+06	2.74381e+06	1.62808e+06	8.55977e+06
Lusaka	Lusaka Urban	2009	2.98298e+07	1.08997e+07	3.21515e+06	4.39447e+07	2.95959e+07	9.95032e+06	1.35285e+06	4.08991e+07
Lusaka	Luangwa	2009	2.33613e+06	779802	218825	3.33475e+06	1.09154e+06	593726	166977	1.85225e+06
Lusaka	Chongwe	2009	3.32081e+06	2.28786e+06	1.48111e+06	7.08979e+06	3.19395e+06	1.3185e+06	1.09584e+06	5.60829e+06
Lusaka	Kafue	2009	6.30096e+06	2.41577e+06	479639	9.19637e+06	6.19518e+06	860646	417190	7.47302e+06
Northwestern	Solwezi	2009	4.47756e+06	3.15408e+06	2.72656e+06	1.03582e+07	4.34454e+06	3.10583e+06	2.51339e+06	9.96376e+06
Northwestern	Kabompo	2009	3.72888e+06	1.49564e+06	842421	6.06695e+06	3.0461e+06	1.4527e+06	481466	4.98027e+06
Northwestern	Kasempa	2009	3.80136e+06	1.4327e+06	325123	5.55919e+06	2.97212e+06	959570	307423	4.23912e+06
Northwestern	Mwinilunga	2009	3.88421e+06	2.29763e+06	1.27522e+06	7.45707e+06	2.97852e+06	2.25625e+06	1.21773e+06	6.4525e+06
Northwestern	Chavuma	2009	1.44989e+06	881687	606618	2.9382e+06	1.26798e+06	706221	578281	2.55248e+06
Northwestern	Zambezi	2009	3.16833e+06	1.58219e+06	663694	5.41422e+06	2.59958e+06	1.57914e+06	650939	4.82965e+06
Northwestern	Mufumbwe	2009	696146	1.33309e+06	368239	2.39747e+06	613534	1.28528e+06	357234	2.25605e+06
Northern	Kasama	2009	2.18523e+06	3.74175e+06	721990	6.64897e+06	2.07224e+06	1.74083e+06	227541	4.0406e+06
Northern	Chinsali	2009	2.57739e+06	3.39884e+06	536510	6.51274e+06	2.54713e+06	1.52275e+06	233007	4.30288e+06
Northern	Isoka	2009	2.19949e+06	2.42812e+06	434399	5.06201e+06	2.17223e+06	1.94408e+06	86918	4.20323e+06
Northern	Kaputa	2009	551120	2.46403e+06	304867	3.32002e+06	541259	1.67434e+06	178251	2.39385e+06
Northern	Chilubi	2009	5.48998e+06	1.94564e+06	384185	7.81981e+06	5.4766e+06	911142	138610	6.52635e+06
Northern	Luwingu	2009	1.76323e+06	1.78754e+06	718273	4.26903e+06	1.74043e+06	1.35394e+06	373684	3.46806e+06
Northern	Mbala	2009	1.17332e+06	3.63342e+06	524184	5.33093e+06	1.15215e+06	2.45085e+06	267181	3.87019e+06
Northern	Mpika	2009	2.91878e+06	3.41699e+06	523793	6.85957e+06	2.86939e+06	1.91349e+06	17790.4	4.80066e+06
Northern	Mporokoso	2009	2.22989e+06	1.85223e+06	642745	4.72486e+06	2.20648e+06	862523	391841	3.46084e+06
Northern	Mpulungu	2009	914694	1.68264e+06	574852	3.17218e+06	896051	964313	499143	2.35951e+06
Northern	Mungwi	2009	1.16784e+06	2.86136e+06	1.04027e+06	5.06947e+06	1.15227e+06	1.90202e+06	878039	3.93233e+06
Northern	Nakonde	2009	978055	2.43165e+06	516392	3.9261e+06	952725	1.46165e+06	343912	2.75829e+06
Southern	Livingstone	2009	4.32463e+06	1.40952e+06	798392	6.53255e+06	4.10586e+06	699752	510386	5.316e+06
Southern	Gwembe	2009	2.62365e+06	858486	577003	4.05914e+06	2.59169e+06	496682	264702	3.35308e+06
Southern	Itehzitezhi	2009	2.60867e+06	1.17801e+06	503061	4.28975e+06	2.4592e+06	600601	297018	3.35682e+06
Southern	Kalomo	2009	2.08168e+06	3.18749e+06	1.35187e+06	6.62104e+06	2.03593e+06	1.256e+06	382428	3.67435e+06
Southern	Kazungula	2009	432399	1.26487e+06	894291	2.59156e+06	410630	736905	618562	1.7661e+06
Southern	Choma	2009	9.36072e+06	2.45017e+06	2.19062e+06	1.40015e+07	9.30534e+06	1.46719e+06	815841	1.15884e+07
Southern	Mazabuka	2009	1.32474e+07	3.2707e+06	1.87396e+06	1.83921e+07	1.31273e+07	2.94204e+06	1.8674e+06	1.79367e+07
Southern	Monze	2009	5.14848e+06	2.40559e+06	1.8384e+06	9.39247e+06	5.10807e+06	1.37995e+06	767890	7.25591e+06
Southern	Namwala	2009	3.13958e+06	1.89437e+06	843249	5.8772e+06	3.09964e+06	869663	652392	4.6217e+06
Southern	Siavonga	2009	3.32209e+07	1.36139e+06	553426	3.51358e+07	3.18958e+07	1.28209e+06	290713	3.34686e+07
Southern	Sinazongwe	2009	3.89528e+06	1.64139e+06	868793	6.40546e+06	3.88695e+06	878040	746916	5.51191e+06
Western	Mongu	2009	4.55384e+06	3.0075e+06	1.08778e+06	8.64912e+06	4.47356e+06	1.87672e+06	95985.5	6.44626e+06
Western	Kaoma	2009	5.68405e+06	3.15443e+06	1.77788e+06	1.06164e+07	5.62429e+06	2.82578e+06	1.70593e+06	1.0156e+07
Western	Lukulu	2009	2.26014e+06	1.95031e+06	621882	4.83233e+06	781096	1.30265e+06	581389	2.66514e+06
Western	Kalabo	2009	2.35225e+06	2.0129e+06	1.5396e+06	5.90476e+06	2.32422e+06	1.25069e+06	885884	4.46079e+06
Western	Senanga	2009	3.02848e+06	1.75907e+06	1.37974e+06	6.16729e+06	2.32335e+06	1.275e+06	1.08176e+06	4.68012e+06
Western	Sesheke	2009	4.94015e+06	1.91556e+06	468206	7.32391e+06	3.82984e+06	1.55414e+06	97541.3	5.48152e+06
Western	Shangombo	2009	1.00803e+06	1.82901e+06	592835	3.42987e+06	970829	937064	395535	2.30343e+06
Central	Kabwe Urban	2010	8.06009e+06	1.12987e+06	339026	9.52899e+06	7.39235e+06	1.10775e+06	318009	8.81811e+06
Central	Kapiri Mposhi	2010	4.79292e+06	1.45934e+06	906942	7.1592e+06	4.66852e+06	1.09121e+06	775686	6.53541e+06
Central	Chibombo	2010	5.73209e+06	1.8183e+06	339324	7.88972e+06	5.62342e+06	1.8183e+06	277978	7.7197e+06
Central	Mkushi	2010	2.14027e+06	625711	1.42146e+06	4.18744e+06	1.87497e+06	353332	913010	3.14131e+06
Central	Mumbwa	2010	5.78455e+06	1.22771e+06	348426	7.36068e+06	5.61958e+06	1.18149e+06	287850	7.08891e+06
Central	Serenje	2010	5.43851e+06	1.40281e+06	1.07658e+06	7.91791e+06	5.36602e+06	1.17345e+06	794634	7334105
Copperbelt	Ndola	2010	1.42846e+07	1.63165e+06	354313	1.62706e+07	1.32105e+07	1.59607e+06	301943	1.51085e+07
Copperbelt	Chingola	2010	1.09917e+07	722242	587029	1.2301e+07	1.06366e+07	483233	375188	1.1495e+07
Copperbelt	Kalulushi	2010	4.98383e+06	513860	296290	5.79398e+06	4.87057e+06	364217	74319.5	5.3091e+06
Copperbelt	Kitwe	2010	1.2582e+07	2.06805e+06	323466	1.49735e+07	1.2375e+07	1.63622e+06	162038	1.41733e+07
Copperbelt	Luanshya	2010	1.28506e+07	721502	657132	1.42292e+07	1.26484e+07	531447	279200	1.34591e+07
Copperbelt	Lufwanyama	2010	1.93766e+06	815209	516847	3.26972e+06	1.88423e+06	481380	239051	2.60467e+06
Copperbelt	Masaiti	2010	2.01913e+06	1.10462e+06	723485	3.84723e+06	1.94409e+06	668621	335856	2.94857e+06
Copperbelt	Mpongwe	2010	6.65056e+06	765254	303992	7.71981e+06	6.45856e+06	681695	188667	7.32892e+06
Copperbelt	Mufulira	2010	9.41666e+06	1.03353e+06	332117	1.07823e+07	9.21358e+06	857685	10594.4	1.00819e+07
Copperbelt	Chililabombwe	2010	4.12981e+06	770967	507689	5.40846e+06	4.02998e+06	403761	133378	4.56712e+06
Eastern	Chipata	2010	8.17071e+06	2.78808e+06	403967	1.13628e+07	7.89775e+06	2.78808e+06	383112	1.10689e+07
Eastern	Chama	2010	2.23399e+06	1.21246e+06	1.02564e+06	4.47209e+06	2.18428e+06	869891	514253	3.56842e+06
Eastern	Chadiza	2010	1.58356e+06	1.50937e+06	790147	3.50636e+06	1.53645e+06	1.26026e+06	375411	3.17212e+06
Eastern	Katete	2010	2.12788e+06	2.50716e+06	714379	5.21226e+06	2.07538e+06	2.39296e+06	452632	4.92097e+06
Eastern	Lundazi	2010	5.12175e+06	2.90297e+06	909975	8.9347e+06	4.98104e+06	2.43768e+06	614455	8.03317e+06
Eastern	Mambwe	2010	3.69446e+06	1.1624e+06	1.20342e+06	6.06029e+06	3.6318e+06	866695	560029	5.05853e+06
Eastern	Nyimba	2010	3.91143e+06	1.63054e+06	144619	5.68659e+06	3.84867e+06	1.2792e+06	144619	5.27249e+06
Eastern	Petauke	2010	9.151e+06	2.94484e+06	713639	1.28095e+07	8.92631e+06	2.86212e+06	628612	1.2417e+07
Luapula	Mansa	2010	5.26266e+06	1.51349e+06	1.15237e+06	7.92853e+06	5.13673e+06	1.47094e+06	1.1415e+06	7.74917e+06
Luapula	Kawambwa	2010	6.42271e+06	1.0387e+06	798938	8.26035e+06	6.27534e+06	989190	791167	8.0557e+06
Luapula	Chiengi	2010	560781	1.04014e+06	853307	2.45423e+06	538695	1.01775e+06	779363	2.33581e+06
Luapula	Milenge	2010	885879	604264	323224	1.81337e+06	876741	591350	299450	1.76754e+06
Luapula	Mwense	2010	2.25439e+06	1.09277e+06	335461	3.68263e+06	2.20558e+06	1.09277e+06	335461	3.63382e+06
Luapula	Nchelenge	2010	4.29536e+06	949022	288726	5.5331e+06	4.18343e+06	935565	287809	5.40681e+06
Luapula	Samfya	2010	5.83012e+06	1.77812e+06	1.07229e+06	8.68053e+06	5.72727e+06	1.65948e+06	1.05045e+06	8.4372e+06
Lusaka	Lusaka Urban	2010	5.0755e+07	5.40295e+06	947124	5.7105e+07	4.5755e+07	4.62014e+06	719421	5.10945e+07
Lusaka	Luangwa	2010	5.80176e+06	368828	866621	7.03721e+06	3.90593e+06	360548	864862	5.13134e+06
Lusaka	Chongwe	2010	4.61397e+06	1.21292e+06	281158	6.10804e+06	4.46724e+06	1.09178e+06	281158	5.84017e+06
Lusaka	Kafue	2010	1.4146e+07	1.17581e+06	520249	1.58421e+07	1.22502e+07	1.01706e+06	516196	1.37835e+07
Northwestern	Solwezi	2010	6.23213e+06	2.20077e+06	899634	9.33253e+06	6.05973e+06	1.67033e+06	375886	8.10595e+06
Northwestern	Kabompo	2010	5.52447e+06	923793	685298	7.13356e+06	5.50696e+06	566954	265308	6.33922e+06
Northwestern	Kasempa	2010	5.21478e+06	406820	595967	6.21757e+06	5.19371e+06	247941	143923	5.58557e+06
Northwestern	Mwinilunga	2010	5.34993e+06	1.03511e+06	296997	6.68204e+06	5.2731e+06	909359	149675	6.33214e+06
Northwestern	Chavuma	2010	2.50601e+06	541561	282499	3.33008e+06	2.49002e+06	453560	194045	3.13762e+06
Northwestern	Zambezi	2010	4.38358e+06	663993	1.39219e+06	6.43976e+06	4.2811e+06	521641	601918	5.40466e+06
Northwestern	Mufumbwe	2010	978328	732949	613917	2.3252e+06	959289	543097	369844	1.87223e+06
Northern	Kasama	2010	3.14255e+06	1.7904e+06	711657	5.6446e+06	2.8396e+06	1.56679e+06	635516	5.04191e+06
Northern	Chinsali	2010	3.56519e+06	1.42783e+06	1.12995e+06	6.12298e+06	3.48139e+06	993878	726008	5.20127e+06
Northern	Isoka	2010	3.04439e+06	834409	178942	4.05774e+06	2.97068e+06	814401	178942	3.96403e+06
Northern	Kaputa	2010	766870	1.0012e+06	716730	2.4848e+06	740189	975129	678083	2.3934e+06
Northern	Chilubi	2010	7.37764e+06	1.09137e+06	821782	9.29079e+06	7.34144e+06	855288	536472	8.73319e+06
Northern	Luwingu	2010	2.4418e+06	781338	239691	3.46283e+06	2.40136e+06	736111	238237	3.37571e+06
Northern	Mbala	2010	1.63288e+06	1.30476e+06	1.02e+06	3.95764e+06	1.57561e+06	1.14684e+06	678595	3.40105e+06
Northern	Mpika	2010	4.05762e+06	1.13907e+06	208215	5.40491e+06	3.9241e+06	1.13873e+06	208215	5.27105e+06
Northern	Mporokoso	2010	3.08083e+06	1.04317e+06	788415	4.91241e+06	3.01753e+06	980289	744961	4.47278e+06
Northern	Mpulungu	2010	1.27582e+06	711176	265873	2.25287e+06	1.22539e+06	696241	250063	2.17169e+06
Northern	Mungwi	2010	1.6179e+06	1.7478e+06	676323	4.04202e+06	1.57571e+06	1.537e+06	573593	3.6863e+06
Northern	Nakonde	2010	1.3714e+06	844130	311571	2.5271e+06	1.30253e+06	834923	309965	2.44742e+06
Southern	Livingstone	2010	7.40011e+06	727497	1.03726e+06	9.16487e+06	6.8213e+06	621747	972730	8.41577e+06
Southern	Gwembe	2010	3.63178e+06	644684	545506	4.82197e+06	3.5454e+06	552818	491619	4.58984e+06
Southern	Itehzitezhi	2010	3.59637e+06	750850	579043	4.92626e+06	3.53807e+06	612235	516010	4.66631e+06
Southern	Kalomo	2010	2.80437e+06	1.6033e+06	768511	5.17618e+06	2.6807e+06	1.58978e+06	748400	5.01888e+06
Southern	Kazungula	2010	600112	855694	782101	2.23791e+06	541270	809472	763559	2.1143e+06
Southern	Choma	2010	1.11068e+07	1.84466e+06	604556	1.3556e+07	1.09571e+07	1.73959e+06	536053	1.32327e+07
Southern	Mazabuka	2010	1.61708e+07	2.18092e+06	1.37547e+06	1.97271e+07	1.58459e+07	1.93081e+06	556014	1.83327e+07
Southern	Monze	2010	7.09492e+06	1.71381e+06	329116	9.13785e+06	6.9857e+06	1.60012e+06	207794	8.79361e+06
Southern	Namwala	2010	4.34697e+06	1.14434e+06	855481	6.34679e+06	4.23901e+06	694674	715573	5.64926e+06
Southern	Siavonga	2010	6.12912e+06	847518	545803	7.52244e+06	5.96697e+06	711524	456909	7.1354e+06
Southern	Sinazongwe	2010	5.39337e+06	961571	323057	6.67799e+06	5.25925e+06	961571	276304	6.49713e+06
Western	Mongu	2010	5.84388e+06	1.18272e+06	311180	7.33778e+06	5.62688e+06	1.18272e+06	260021	7.06963e+06
Western	Kaoma	2010	7.23329e+06	2.0902e+06	419975	9.74347e+06	7.10104e+06	1.92248e+06	361990	9.38551e+06
Western	Lukulu	2010	3.28305e+06	990460	457338	4.73085e+06	3.22649e+06	907420	449208	4.58312e+06
Western	Kalabo	2010	2.90556e+06	1.43242e+06	637617	4.9756e+06	2.82978e+06	1.2446e+06	568003	4.64238e+06
Western	Senanga	2010	4.36066e+06	808565	829097	5.99832e+06	4.25336e+06	755606	790179	5.79915e+06
Western	Sesheke	2010	7.15222e+06	2.3569e+06	144619	9.65374e+06	6.99868e+06	2.2969e+06	139919	9.4355e+06
Western	Shangombo	2010	1.50666e+06	1.01984e+06	325939	2.85243e+06	1.48076e+06	921517	291838	2.69412e+06
Central	Kabwe Urban	2012	1.26005e+07	4111051	993327	17704857	12267316	1073437	697419	14038173
Central	Kapiri Mposhi	2012	7.90166e+06	2134808	2.04106e+06	12077535	7587957	1372011	998486	9958454
Central	Chibombo	2012	9.48902e+06	3744450	680983	13914452	9114544	2455078	413570	11983192
Central	Mkushi	2012	4.60845e+06	1.34849e+06	1319521	7204032	4144349	983485	910700	6038513
Central	Mumbwa	2012	9.18288e+06	2464143	1342007	12989029	8932003	1916714	926063	11774780
Central	Serenje	2012	8.30986e+06	1609697	1511352	11430906	8120127	1141308	1233906	10495340
Copperbelt	Ndola	2012	2.11332e+07	3.1996e+06	564635	2.48974e+07	20162298	2253631	301297	22717226
Copperbelt	Chingola	2012	1.79845e+07	1258047	728680	19971225	17116619	911417	439800	18467836
Copperbelt	Kalulushi	2012	8.00996e+06	1121332	197838	9329129	7679361	738413	115821	8533594
Copperbelt	Kitwe	2012	1.99712e+07	2836352	513524	23321067	19163132	2010674	259941	21433747
Copperbelt	Luanshya	2012	1.98223e+07	1.10383e+06	501058	2.14272e+07	18910527	768516	323527	20002571
Copperbelt	Lufwanyama	2012	3.36741e+06	1454642	258780	5080836	3168834	931781	153320	4253935
Copperbelt	Masaiti	2012	3.31195e+06	1442991	510764	5265705	3144788	1003830	314519	4463136
Copperbelt	Mpongwe	2012	1.03778e+07	1743850	303459	12425118	9848141	1106519	203021	11157681
Copperbelt	Mufulira	2012	1.63692e+07	1356719	303708	18029619	15886272	924148	190052	17000472
Copperbelt	Chililabombwe	2012	7.02934e+06	1133911	115805	8279059	6787149	554986	73552	7415687
Eastern	Chipata	2012	1.28696e+07	18022248	1044404	31936217	12376972	3781910	618754	16777636
Eastern	Chama	2012	4.04836e+06	1456261	671005	6175631	3905384	971263	724328	5326752
Eastern	Chadiza	2012	3.64038e+06	1422860	634195	5697440	3433326	918574	414865	4766764
Eastern	Katete	2012	3656750	3725316	611486	7993551	3509315	2522907	368501	6400723
Eastern	Lundazi	2012	8.45263e+06	4011105	1743511	14207249	8117971	2310755	1104624	11533351
Eastern	Mambwe	2012	5.72978e+06	1202989	498721	7431488	5504441	836193	267444	6608078
Eastern	Nyimba	2012	6.5004e+06	1517552	333283	8351231	6249510	976205	186416	7412130
Eastern	Petauke	2012	1.36228e+07	4569758	1191971	19384519	13069303	2879612	707868	16656783
Luapula	Mansa	2012	8.38301e+06	3225620	702274	12310899	8025417	2104424	443410	10573251
Luapula	Kawambwa	2012	1.01041e+07	2.16369e+06	381827	1.26496e+07	9727658	1368248	218730	11314637
Luapula	Chiengi	2012	1.29932e+06	1996753	356107	3652180	1199613	1436466	236808	2872888
Luapula	Milenge	2012	1.59094e+06	1022233	457638	3.08378e+06	1525156	633780	275564	2434500
Luapula	Mwense	2012	4.11647e+06	2090766	345906	6553147	3953823	1432409	266342	5652575
Luapula	Nchelenge	2012	6.67208e+06	2.52276e+06	445194	9.64004e+06	6394900	1711091	304853	8410844
Luapula	Samfya	2012	9.02963e+06	3362967	625152	13017748	8617706	2046303	391802	11055811
Lusaka	Lusaka Urban	2012	8.0028e+07	8412758	1.87839e+06	90319192	77151415	5234372	1113814	83499601
Lusaka	Luangwa	2012	6.66525e+06	749761	132311	7.54733e+06	6469068	617051	111035	7197155
Lusaka	Chongwe	2012	7.80594e+06	1.61386e+06	667120	1.00869e+07	7460604	1115844	474143	9050591
Lusaka	Kafue	2012	1.99159e+07	2391416	316164	22623489	19389384	1743265	199388	21332036
Northwestern	Solwezi	2012	1.03986e+07	8097816	1153909	19649303	9975108	2089508	585397	12650013
Northwestern	Kabompo	2012	8.41568e+06	1.73747e+06	313911	10467070	8083029	1245459	236218	9564707
Northwestern	Kasempa	2012	8.33923e+06	924598	553556	9817387	8250164	638018	326486	9214668
Northwestern	Mwinilunga	2012	5.44155e+06	1.90275e+06	320089	7.66439e+06	5267223	1412377	92508	6772108
Northwestern	Chavuma	2012	4.22504e+06	799504	268431	5292978	4117133	613516	209871	4940520
Northwestern	Zambezi	2012	7.0194e+06	1.7694e+06	294601	9.0834e+06	6815931	1411495	224996	8452421
Northwestern	Mufumbwe	2012	2.28709e+06	1259457	166589	3713141	2174972	834247	107893	3117112
Northern	Kasama	2012	6.62933e+06	16133972	893642	23677693	6390676	2220525	556106	9167308
Northern	Chinsali	2012	5435972	2492907	445496	8374374	5279957	1795611	262279	7337847
Northern	Isoka	2012	3570974	1417853	250209	5239036	3480092	1237735	128090	4845918
Northern	Kaputa	2012	1.86227e+06	2.09239e+06	369245	4.3239e+06	1821324	1509069	155739	3486133
Northern	Chilubi	2012	3.57198e+06	2.12996e+06	298177	6.00011e+06	3517169	1583246	141592	5242006
Northern	Luwingu	2012	3.75472e+06	2313562	415997	6484284	3631857	1559880	248831	5440569
Northern	Mbala	2012	3.15736e+06	3.37899e+06	593639	7.12999e+06	3039247	2485557	303698	5828502
Northern	Mpika	2012	6.27743e+06	2853339	550681	9681447	6084217	2103825	219242	8407283
Northern	Mporokoso	2012	5.11904e+06	1787230	325206	7231474	4981718	1155821	198350	6335889
Northern	Mpulungu	2012	2.22408e+06	1.73328e+06	259839	4217196	2162512	1347247	180050	3689810
Northern	Mungwi	2012	3.93658e+06	2516245	457045	6909872	3805080	1789515	251928	5846524
Northern	Nakonde	2012	2.81873e+06	1.94062e+06	342462	5.10181e+06	2731084	1301994	225457	4258535
Southern	Livingstone	2012	1.31458e+07	1.04826e+06	340666	14534725	12776114	668249	180601	13624964
Southern	Gwembe	2012	6.15615e+06	1.23305e+06	138576	7.52777e+06	5981574	771244	87421	6840240
Southern	Itehzitezhi	2012	6.55508e+06	1140480	219162	7914723	6444188	780100	74187	7298475
Southern	Kalomo	2012	6.09687e+06	3626820	717033	1.05567e+07	5741269	1441639	301831	7484739
Southern	Kazungula	2012	1.46453e+06	1830847	239759	3535137	1368962	1158769	123004	2650735
Southern	Choma	2012	1.69487e+07	2743775	1.12939e+06	20821912	16594944	1593616	710857	18899417
Southern	Mazabuka	2012	2.42763e+07	3217834	489794	27983902	21372095	1843967	263966	23480029
Southern	Monze	2012	1.07473e+07	2182786	744324	13674456	10532801	1220828	385802	12139431
Southern	Namwala	2012	6.94764e+06	1.78629e+06	263874	8997799	6760106	852640	156461	7769207
Southern	Siavonga	2012	9.12752e+06	1722512	237834	11087869	8869302	1096691	152992	10118985
Southern	Sinazongwe	2012	8.46334e+06	1.73315e+06	314648	1.05111e+07	8168181	822890	177416	9168488
Western	Mongu	2012	9.0377e+06	2727517	1107484	12872702	8740118	1896074	573728	11209920
Western	Kaoma	2012	1.12956e+07	2.93104e+06	517242	1.47439e+07	10955544	1750692	331756	13037992
Western	Lukulu	2012	5.17821e+06	1625583	290033	7093551	5003540	945678	149540	6098759
Western	Kalabo	2012	5.1114e+06	2259992	776952	8148342	4882299	1656309	516631	7055239
Western	Senanga	2012	7.04654e+06	1847399	689453	9583396	6845417	1273365	487027	8605808
Western	Sesheke	2012	1.03985e+07	1.72653e+06	823003	1.2948e+07	10030615	1323763	588980	11943357
Western	Shangombo	2012	2.93542e+06	1.669e+06	294530	4.89895e+06	2855201	1221671	152981	4229853
Northwestern	Ikelenge	2012	3.33515e+06	877081	154779	4.36701e+06	3228298	634611	105713	3968622
Northern	Mafinga	2012	1.32077e+06	1651763	298858	3271393	1287157	1289040	107829	2684026
Central	Kabwe Urban	2015	33362969	1657419	1107019	36127407	32378591	1590748	1163481	35132820
Southern	Itehzitezhi	2015	9869566	1373700	239086	11482352	9541658	1246756	192648	10981062
Central	Kapiri Mposhi	2015	24365121	2452449	1739441	28557011	23609270	2061899	1655970	27327139
Central	Chibombo	2015	17064915	2568029	758069	20391013	16501209	2306534	627043	19434785
Central	Mkushi	2015	14355704	2129783	524908	17010395	13890357	1883751	428008	16202116
Central	Mumbwa	2015	22443529	2834167	1432851	26710547	21683428	2584805	1156533	25424765
Central	Serenje	2015	16898817	1391360	836205	19126382	16366352	1489598	691676	18547626
Copperbelt	Ndola	2015	43186562	3264554	843005	47294121	42740314	2698414	1183390	46622117
Copperbelt	Chingola	2015	36437062	1452562	859190	38748814	35605488	1201499	991209	37798196
Copperbelt	Kalulushi	2015	17765260	1286709	172080	19224049	17162211	1218768	142338	18523317
Copperbelt	Kitwe	2015	42091192	3273528	542124	45906844	41257718	2751880	448424	44458021
Copperbelt	Luanshya	2015	43631386	1305476	463088	45399950	42839107	1202851	449712	44491670
Copperbelt	Lufwanyama	2015	10664224	1618968	279922	12563114	10314914	1674431	231540	12220995
Copperbelt	Masaiti	2015	12058614	1611057	543953	14213624	11677904	1332603	496244	13506751
Copperbelt	Mpongwe	2015	20218175	1892823	328703	22439701	19492926	1894688	271890	21659505
Copperbelt	Mufulira	2015	26369412	1554829	304187	28228428	25586918	1424126	304187	27315231
Copperbelt	Chililabombwe	2015	10823646	1163153	234811	12221610	10474152	1254072	194201	11922425
Eastern	Chipata	2015	36975315	5595761	2080042	44651118	35952537	5488884	1688506	43129927
Eastern	Chadiza	2015	10929619	1547865	422746	12900230	10580846	1398083	339764	12318693
Eastern	Katete	2015	5937081	2644821	879331	9461233	5749447	2332086	717798	8799331
Eastern	Lundazi	2015	19276962	4745309	1573765	25596036	18740774	4382147	1791462	24914383
Eastern	Mambwe	2015	10768449	1422996	593646	12785091	10420386	1326499	484305	12231190
Eastern	Nyimba	2015	12990551	1451807	583960	15026318	12575836	1668404	480886	14725126
Eastern	Petauke	2015	27946639	3337809	1150101	32434549	27090353	2712279	938909	30741540
Luapula	Mansa	2015	9356795	3591414	715330	13663539	9051835	2930014	558102	12539951
Luapula	Kawambwa	2015	11591249	1998858	347419	13937526	11234695	1675686	287373	13197754
Luapula	Chiengi	2015	6245994	2081790	536260	8864044	6041700	1769224	432921	8243844
Luapula	Milenge	2015	4297416	1405003	223816	5926235	4155608	1244467	185130	5585205
Luapula	Mwense	2015	6679814	2087446	363053	9130313	6473451	1782014	299955	8555420
Luapula	Nchelenge	2015	8291947	2763036	482232	11537215	8060031	2350370	398881	10809282
Luapula	Samfya	2015	19626964	4553386	647822	24828172	19795047	3321022	535432	23651501
Lusaka	Lusaka Urban	2015	143438044	9448415	2057049	154943508	140070170	8970959	1679862	150720991
Lusaka	Luangwa	2015	8976913	1147072	222880	10346865	8688120	1088429	184359	9960908
Lusaka	Chongwe	2015	16010943	1990565	337386	18338894	15501786	1648543	279069	17429399
Lusaka	Kafue	2015	29601725	2015137	350248	31967110	28792282	1809404	288653	30890339
Northwestern	Solwezi	2015	26822494	3132307	1396791	31351592	25970221	2957177	1108650	30036049
Northwestern	Kabompo	2015	17123363	1946613	297466	19367442	16553550	2131633	246052	18931235
Northwestern	Kasempa	2015	6880660	1262739	483957	8627356	6676990	1110567	400311	8187868
Northwestern	Mwinilunga	2015	12761727	2043342	394577	15199646	12373183	2031994	300120	14704296
Northwestern	Chavuma	2015	10427628	898177	290869	11616674	10100617	792985	240595	11134197
Northwestern	Zambezi	2015	13377077	1930510	335359	15642946	12934687	1636101	277396	14848184
Northwestern	Mufumbwe	2015	8083521	1327700	260055	9671276	7819668	1254747	215106	9289521
Northern	Kasama	2015	17203014	3540942	877698	21621654	16668844	3268483	725996	20663323
Northern	Chinsali	2015	13540508	2832740	494577	16867825	13112655	2662483	401016	16176154
Northern	Isoka	2015	9850531	1833967	318321	12002819	9540361	1678425	261795	11480581
Northern	Kaputa	2015	4678038	1052220	337812	6068070	4533894	870354	279422	5683669
Northern	Chilubi	2015	3465169	2265702	394589	6125460	3352525	2064233	326390	5743148
Northern	Luwingu	2015	8499031	2583584	450605	11533220	8220398	2137036	372721	10730154
Northern	Mbala	2015	8625025	3331202	1002089	12958316	8340109	2844206	821817	12006132
Northern	Mpika	2015	16670009	3366772	591475	20628256	16140968	3364140	483367	19988475
Northern	Mporokoso	2015	9967588	2026279	352289	12346156	9655418	1928979	291398	11875794
Northern	Mpulungu	2015	7094158	1921062	317888	9333108	6858138	1695340	261769	8815248
Northern	Mungwi	2015	8020026	2691338	639282	11350646	7753865	2751493	524074	11029432
Northern	Nakonde	2015	12638863	2137305	361895	15138063	12231266	2001701	299349	14532316
Southern	Livingstone	2015	30211585	1115855	426360	31753800	29588139	1089803	352668	31030610
Southern	Gwembe	2015	9540368	1293056	222830	11056254	9231874	1122333	179693	10533900
Southern	Kalomo	2015	15634397	3892169	679060	20205626	15122460	3276932	561690	18961082
Southern	Kazungula	2015	6685312	1987047	347106	9019465	6474108	1645005	280792	8399905
Southern	Choma	2015	24333099	2834303	1155505	28322907	23736787	2344423	1266633	27347843
Southern	Mazabuka	2015	37126268	3212767	561637	40900672	36439057	2607582	468248	39514888
Southern	Monze	2015	12496195	2575332	990817	16062344	12109295	2094868	1079977	15284140
Southern	Namwala	2015	12914496	1965053	341456	15221005	12550912	1583556	338195	14472662
Southern	Siavonga	2015	11566520	999611	640653	13206784	11212587	826841	649676	12689104
Southern	Sinazongwe	2015	8286499	1915592	332726	10534817	8069240	1545394	361625	9976259
Western	Mongu	2015	21527934	2529053	1033729	25090716	20797228	2091934	1224612	24113774
Western	Kaoma	2015	24594393	1881771	326758	26802922	23770986	1556525	304772	25632283
Western	Lukulu	2015	9985096	1127780	329470	11442346	9642747	1017617	272525	10932889
Western	Kalabo	2015	14897750	2204632	378676	17481058	14414284	2143658	312838	16870780
Western	Senanga	2015	9143953	1323086	235415	10702454	8869672	1109446	194120	10173239
Western	Sesheke	2015	22317027	1156180	232695	23705902	21609244	981270	192476	22782990
Western	Shangombo	2015	7500739	1019234	174544	8694517	7261602	843081	144373	8249056
Northern	Mafinga	2015	3846603	1849575	323644	6019822	3783427	1938345	294373	6016145
Luapula	Chembe	2015	6198910	385177	186304	6770391	6004971	366965	150387	6522323
Luapula	Lunga	2015	759338	803395	259677	1822410	735556	805137	211861	1752554
Luapula	Mwansabombwe	2015	7509597	717044	121216	8347857	7277460	582835	95313	7955609
Luapula	Chipili	2015	4117392	762877	129305	5009574	3982810	661073	106957	4750841
Lusaka	Chilanga	2015	8224553	1050102	679994	9954649	7963380	892022	562464	9417866
Lusaka	Rufunsa	2015	10387649	769725	135192	11292566	10058049	627087	109962	10795098
Lusaka	Chirundu	2015	7228574	709644	551538	8489756	6993947	556658	721309	8271914
Lusaka	Sibuyunji	2015	1925562	457508	281951	2665021	1864706	373986	228442	2467134
Northwestern	Ikelenge	2015	8055728	997515	150348	9203591	7796881	892070	124361	8813313
Northern	Nsama	2015	3052821	780790	246983	4080594	2957477	825918	204294	3987690
Southern	Pemba	2015	8070863	690215	434423	9195501	7817703	570915	495381	8883999
Southern	Chikankata	2015	11265581	855857	444613	12566051	10897424	698123	382095	11977642
Southern	Zimba	2015	10970465	1007000	172368	12149833	10639351	789851	200775	11629977
Western	Mulobezi	2015	1194214	869887	186650	2250751	1149084	890936	154391	2194411
Central	Luano	2015	0	1894824	329062	2223886		1789829	268544	2058373
Central	Chitambo	2015	0	1838139	319057	2157196		1520434	263911	1784345
Central	Chisamba	2015	847286	2916263	509721	4273270	837973	3003978	411310	4253261
Central	Ngabwe	2015	0	391485	178481	569966		329187	147634	476822
Eastern	Vumbwi	2015	2674031	640289	172091	3486411	2591328	1099115	142344	3832787
Eastern	Sinda	2015	3849883	1488664	459329	5797876	3725667	1795662	369237	5890566
Western	Nkeyema	2015	1443128	786853	133536	2363517	1443128	651855	110458	2205441
Western	Luampa	2015	0	645960	108671	754631		581461	89888	671349
Western	Nalolo	2015	0	1182176	203300	1385476		1089846	168161	1258007
Western	Sikongo	2015	0	840444	143075	983519		769419	118342	887761
Western	Mwandi	2015	0	488903	178628	667531		422128	147754	569882
Western	Sioma	2015	0	876960	149438	1026398		808133	123608	931741
Western	Limulunga	2015	0	756952	375451	1132403		656094	310559	966653
Western	Mitete	2015	0	620513	104218	724731		611518	86202	697720
Eastern	Chama	2015	12821163	1626244	752712	15200119	12404564	1580751	605832	14591148
Muchinga	Shiwang'undu	2015	261549	1170435	217009	1648993	259330	1123099	179501	1561930
Central	Kabwe Urban	2013	22915921	1497643	988071	25401635	4892435	1052137	773151	6717723
Central	Kapiri Mposhi	2013	16902907	2749358	1348810	21001076	3677783	1265599	696408	5639790
Central	Chibombo	2013	12051364	3799956	670580	16521901	2770132	2893716	363308	6027155
Central	Mkushi	2013	9653962	2196790	387669	12238421	2122530	1446323	119762	3688615
Central	Mumbwa	2013	11412556	2522255	1329443	15264253	2397188	1255536	1009134	4661858
Central	Serenje	2013	13299908	2242960	906788	16449656	2819474	1816819	749331	5385623
Copperbelt	Ndola	2013	30362733	3150722	556010	34069465	6642237	1883362	445584	8971183
Copperbelt	Chingola	2013	22120494	1270196	803988	24194677	4600375	727103	642554	5970033
Copperbelt	Kalulushi	2013	11961617	1103954	194815	13260386	2515427	791518	121229	3428174
Copperbelt	Kitwe	2013	32513018	2925156	516204	35954379	7104202	1993991	353428	9451621
Copperbelt	Luanshya	2013	27665900	1089192	491186	29246278	5774039	653215	394475	6821729
Copperbelt	Lufwanyama	2013	8106246	1444024	254827	9805098	1726338	1243382	206600	3176320
Copperbelt	Masaiti	2013	10000478	1255600	676092	11932171	2154478	746217	599142	3499838
Copperbelt	Mpongwe	2013	15041926	1693341	298825	17034092	3006753	1307807	241609	4556169
Copperbelt	Mufulira	2013	16498301	1363337	299271	18160910	3456917	845558	211788	4514263
Copperbelt	Chililabombwe	2013	7835157	1056950	186520	9078628	1690622	668335	169983	2528941
Eastern	Chipata	2013	25133426	4865419	2085180	32084025	5428061	2799820	1233901	9461782
Muchinga	Chama	2013	7911468	1260081	888902	10060451	1720929	945626	566352	3232908
Eastern	Chadiza	2013	5207708	1246823	517233	6971764	1126805	813042	354721	2294568
Eastern	Katete	2013	6990050	3376725	672617	11039392	1566216	2768140	213146	4547502
Eastern	Lundazi	2013	13422986	4062228	1654981	19140194	3005113	3473499	1447851	7926463
Eastern	Mambwe	2013	8299558	1263545	542361	10105464	1790134	941972	484182	3216289
Eastern	Nyimba	2013	8983895	1335012	488278	10807186	1938824	1197795	427636	3564255
Eastern	Petauke	2013	12484880	4143864	1119145	17747889	2683779	3727076	937260	7348115
Luapula	Mansa	2013	7105017	3189953	697863	10992833	1510795	1962974	498998	3972767
Luapula	Kawambwa	2013	9215187	1789720	315851	11320757	1930487	1583015	300540	3814042
Luapula	Chiengi	2013	4242268	1883076	469563	6594907	935295	1481673	276360	2693328
Luapula	Milenge	2013	6174333	1234639	218697	7627669	1284108	796142	166553	2246803
Luapula	Mwense	2013	6412056	1870273	330048	8612377	1496416	1092811	230099	2819325
Luapula	Nchelenge	2013	10981401	2484442	438393	13904236	2308819	1708674	249338	4266830
Luapula	Samfya	2013	9149668	3309947	615603	13075218	1918015	2079061	484425	4481501
Lusaka	Lusaka Urban	2013	123837149	8867287	1564816	134269252	25678452	7046651	1366380	34091483
Lusaka	Luangwa	2013	6287047	1035304	182701	7505051	1277970	654580	138170	2070720
Lusaka	Chongwe	2013	10659051	1348988	739923	12747962	2310883	235016	87071	2632970
Lusaka	Kafue	2013	16715627	1304970	817981	18838578	3524619	1021910	606953	5153482
Northwestern	Solwezi	2013	19840764	2954655	1135298	23930717	4299446	2287818	960628	7547892
Northwestern	Kabompo	2013	12150974	1710764	301901	14163639	2614743	1482442	213253	4310439
Northwestern	Kasempa	2013	12778948	922801	637697	14339446	2035506	580777	512215	3128498
Northwestern	Mwinilunga	2013	9209489	1614606	574278	11398372	1974282	1046370	318182	3338833
Northwestern	Chavuma	2013	10043389	816936	236608	11096932	2096078	452875	153946	2702899
Northwestern	Zambezi	2013	11080312	1727606	304871	13112789	2331860	1028319	232789	3592968
Northwestern	Mufumbwe	2013	5977282	1190766	225241	7393290	1232666	1015003	143709	2391378
Northern	Kasama	2013	12148248	3191633	797908	16137789	2530210	2393394	542694	5466297
Muchinga	Chinsali	2013	11810061	2547811	449614	14807486	1646375	1648886	331964	3627225
Muchinga	Isoka	2013	8496068	1639837	289383	10425289	1831519	876505	275011	2983035
Northern	Kaputa	2013	2969083	963554	272704	4205340	616851	867772	248431	1733054
Northern	Chilubi	2013	2379410	2032386	358656	4770453	497883	1395292	172431	2065606
Northern	Luwingu	2013	6692014	2102835	628119	9422968	1455307	1522854	397131	3375292
Northern	Mbala	2013	6443638	3115957	795991	10355586	1417577	2562960	559524	4540061
Northern	Mpika	2013	11182727	3047000	537706	14767433	2289673	2304653	307638	4901964
Northern	Mporokoso	2013	6553040	1814523	320402	8687965	1429879	1402847	217469	3050195
Northern	Mpulungu	2013	9075759	1705928	302078	11083765	1881056	1240334	169045	3290435
Northern	Mungwi	2013	5924022	2428527	571899	8924448	1290883	1730972	373919	3395774
Muchinga	Nakonde	2013	11677496	1910976	333619	13922091	2483733	1034988	239185	3757905
Southern	Livingstone	2013	21842369	1076502	298103	23216975	4653130	676479	242114	5571723
Southern	Gwembe	2013	7884620	1148100	202574	9235294	1626823	993758	178363	2798944
Southern	Itehzitezhi	2013	7676852	1222947	215814	9115614	1555007	1140798	161722	2857526
Southern	Kalomo	2013	10879765	3509014	619238	15008017	2296319	3049324	601946	5947589
Southern	Kazungula	2013	4701870	1780370	314183	6796424	1041885	1318846	233006	2593738
Southern	Choma	2013	9719484	2554515	1045176	13319175	2110258	1645799	835570	4591627
Southern	Mazabuka	2013	17975407	2961369	442503	21379279	3853320	1973094	294680	6121094
Southern	Monze	2013	16462680	2328194	886358	19677232	3434861	1288465	662861	5386188
Southern	Namwala	2013	10188952	1759003	310412	12258368	2217693	1350738	212943	3781374
Southern	Siavonga	2013	8150517	980878	482865	9614261	1688272	556386	359535	2604192
Southern	Sinazongwe	2013	11581797	1714040	302478	13598314	2521677	1517856	291111	4330644
Western	Mongu	2013	19690257	2699930	1105384	23495572	4078733	2396203	1059732	7534669
Western	Kaoma	2013	18789016	2886268	509341	22184625	3996310	1034559	231027	5261896
Western	Lukulu	2013	7584984	1613253	286088	9484326	1608162	1306425	278126	3192713
Western	Kalabo	2013	10007129	2354784	784889	13146803	2144341	1973060	638520	4755922
Western	Senanga	2013	10228823	2196049	385431	12810302	2249370	1910082	176683	4336135
Western	Sesheke	2013	10083826	1028929	206280	11319035	2192518	1114652	380979	3688149
Western	Shangombo	2013	5399883	1643463	290031	7333376	1154605	1281448	225561	2661614
Northern	Mafinga	2013	8435305	1667660	294293	10397259	1831253	1179833	272051	3283137
Eastern	Vumbwi	2013	3419318	428449	282670	4130437	751250	220302	246304	1217856
Eastern	Sinda	2013	8261268	1060087	683293	10004649	1788800	847969	261650	2898419
Luapula	Chembe	2013	4718451	296502	195617	5210571	1007130	262761	185951	1455842
Luapula	Lunga	2013	6024937	291898	192580	6509416	1217091	143506	172846	1533442
Luapula	Mwansabombwe	2013	6102063	442627	292023	6836714	1285213	289238	130344	1704795
Luapula	Chipili	2013	4244159	362613	239235	4846007	919285	269602	134035	1322922
Lusaka	Chilanga	2013	11135031	931112	614302	12680445	2366583	638698	386448	3391729
Lusaka	Rufunsa	2013	7016554	479229	316172	7811954	1515609	344724	215664	2075997
Lusaka	Chirundu	2013	5391359	455182	300306	6146847	1124238	300410	142835	1567483
Lusaka	Sibuyunji	2013	7560332	388509	256320	8205161	1589361	215460	218300	2023121
Northwestern	Ikelenge	2013	5609326	863683	152415	6625424	1209464	601793	101633	1912891
Northern	Nsama	2013	1954050	546428	360506	2860985	411118	314856	232824	958798
Southern	Pemba	2013	6432749	599483	395510	7427742	1406636	441464	204566	2052666
Southern	Chikankata	2013	11908466	695790	459048	13063305	2572922	401582	351203	3325707
Southern	Zimba	2013	7183870	629461	415287	8228618	1535633	438451	261537	2235621
Western	Mulobezi	2013	6659399	444735	293415	7397549	1457098	334984	129020	1921102
Central	Kabwe Urban	2008	5.61182e+06	1.76242e+06	1.34682e+06	8.72106e+06	5.61182e+06	1.64408e+06	1.34651e+06	8.60241e+06
Central	Kapiri Mposhi	2008	3.06875e+06	2.39292e+06	1.74975e+06	7.21142e+06	3.06387e+06	2.3831e+06	1.7445e+06	7.19147e+06
Central	Chibombo	2008	3.73512e+06	3.46995e+06	1.58395e+06	8.78903e+06	3.71689e+06	3.46995e+06	1.58395e+06	8.7708e+06
Central	Mkushi	2008	2.12345e+06	901745	1.63916e+06	4.66435e+06	1.98262e+06	901745	1.63764e+06	4.52201e+06
Central	Mumbwa	2008	3.56377e+06	2.2405e+06	1.14511e+06	6.94938e+06	3.52212e+06	2.2405e+06	1.14511e+06	6.90773e+06
Central	Serenje	2008	3.22216e+06	2.66755e+06	1.07422e+06	6.96394e+06	2.96618e+06	2.64813e+06	1.06134e+06	6.67565e+06
Copperbelt	Ndola	2008	1.2668e+07	3.07911e+06	1.44753e+06	1.71946e+07	4.77745e+06	2.96032e+06	1.44753e+06	9.1853e+06
Copperbelt	Chingola	2008	4.95492e+06	1.23187e+06	983576	7.17037e+06	4.94034e+06	1.23039e+06	795110	6.96585e+06
Copperbelt	Kalulushi	2008	2.75631e+06	818583	384076	3.95897e+06	2.72859e+06	818583	366964	3.91414e+06
Copperbelt	Kitwe	2008	8.43781e+06	4.04579e+06	211558	1.26952e+07	8.41055e+06	3.927e+06	175266	1.25128e+07
Copperbelt	Luanshya	2008	4.64896e+06	2.05281e+06	665689	7.36746e+06	4.63882e+06	1.54409e+06	663547	6.84646e+06
Copperbelt	Lufwanyama	2008	1.33709e+06	990298	630519	2.95791e+06	1.31915e+06	959512	616799	2.89546e+06
Copperbelt	Masaiti	2008	1.47926e+06	1.54041e+06	695187	3.71485e+06	1.45502e+06	1.53466e+06	577781	3.56746e+06
Copperbelt	Mpongwe	2008	3.67124e+06	1.66417e+06	543619	5.87902e+06	3.5803e+06	1.57898e+06	542609	5.70289e+06
Copperbelt	Mufulira	2008	5.21712e+06	1.64201e+06	254502	7.11364e+06	5.20479e+06	1.21282e+06	207851	6.62546e+06
Copperbelt	Chililabombwe	2008	1.93792e+06	1.28242e+06	212254	3.4326e+06	1.85151e+06	1.19573e+06	187105	3.23434e+06
Eastern	Chipata	2008	6.09511e+06	5.0261e+06	1.22829e+06	1.23495e+07	5.69237e+06	4.9564e+06	1.21497e+06	1.18637e+07
Eastern	Chama	2008	1.4585e+06	1.36056e+06	648296	3.46735e+06	1.12535e+06	1.17145e+06	648296	2.9451e+06
Eastern	Chadiza	2008	1.03734e+06	1.60454e+06	689887	3.33178e+06	947907	1.57411e+06	665339	3.18735e+06
Eastern	Katete	2008	1.50002e+06	4.13358e+06	745678	6.37927e+06	1.46028e+06	4.09255e+06	708127	6.26096e+06
Eastern	Lundazi	2008	3.51104e+06	4.72835e+06	835417	9.07481e+06	3.38891e+06	4.68089e+06	835417	8.90522e+06
Eastern	Mambwe	2008	2.04296e+06	919834	339184	3.30198e+06	1.88917e+06	901425	331103	3.1217e+06
Eastern	Nyimba	2008	2.46102e+06	1.51918e+06	268090	4.24828e+06	2.37851e+06	1.50787e+06	265242	4.15162e+06
Eastern	Petauke	2008	6.8864e+06	3.78976e+06	1.8548e+06	1.2531e+07	6.86602e+06	3.70642e+06	1.81565e+06	1.23881e+07
Luapula	Mansa	2008	3.35606e+06	3.37643e+06	1.15349e+06	7.88598e+06	3.35563e+06	3.37643e+06	1.15349e+06	7.88555e+06
Luapula	Kawambwa	2008	2.88012e+06	1.50791e+06	818392	5.20642e+06	2.87345e+06	1.50791e+06	818392	5.19975e+06
Luapula	Chiengi	2008	339356	1.88578e+06	214525	2.43966e+06	339353	1.88073e+06	214525	2.43461e+06
Luapula	Milenge	2008	554447	743481	362669	1.6606e+06	554287	477839	362669	1.39479e+06
Luapula	Mwense	2008	1.64108e+06	1.78587e+06	713506	4.14046e+06	1.64108e+06	1.78587e+06	713506	4.14046e+06
Luapula	Nchelenge	2008	2.67924e+06	1.95496e+06	643413	5.27762e+06	2.67868e+06	1.95496e+06	643413	5.27706e+06
Luapula	Samfya	2008	3.64467e+06	2.32909e+06	1.31983e+06	7.29359e+06	3.64467e+06	2.14846e+06	1.31983e+06	7.11296e+06
Lusaka	Lusaka Urban	2008	2.71339e+07	8.7102e+06	2.54534e+06	3.83894e+07	2.66828e+07	6.66519e+06	2.18231e+06	3.55303e+07
Lusaka	Luangwa	2008	1.94571e+06	653549	146859	2.74611e+06	1.82198e+06	453995	146792	2.42277e+06
Lusaka	Chongwe	2008	3.37775e+06	2.13752e+06	1.20855e+06	6.72383e+06	3.27899e+06	2.0365e+06	1.20795e+06	6.52344e+06
Lusaka	Kafue	2008	5.32687e+06	1.92255e+06	378320	7.62775e+06	5.19759e+06	1.6222e+06	221192	7.04098e+06
Northwestern	Solwezi	2008	4.25e+06	2.791e+06	2.24047e+06	9.28147e+06	4.18094e+06	2.7279e+06	2.2002e+06	9.10884e+06
Northwestern	Kabompo	2008	3.2745e+06	1.23059e+06	625447	5.13053e+06	3.08091e+06	869000	606148	4.55606e+06
Northwestern	Kasempa	2008	842761	1.13137e+06	261560	2.23569e+06	821303	582067	96488	1.49986e+06
Northwestern	Mwinilunga	2008	3.1977e+06	1.83484e+06	1.00673e+06	6.03926e+06	3.0083e+06	1.35923e+06	547783	4.91531e+06
Northwestern	Chavuma	2008	1.22032e+06	558238	384079	2.16263e+06	1.06602e+06	541534	356166	1.96372e+06
Northwestern	Zambezi	2008	2.73676e+06	1.18915e+06	475568	4.40147e+06	2.67197e+06	990388	462753	4.12511e+06
Northwestern	Mufumbwe	2008	709725	986521	267116	1.96336e+06	612897	881910	262949	1.75776e+06
Northern	Kasama	2008	2.04663e+06	2.86298e+06	571886	5.48149e+06	2.04663e+06	2.76806e+06	518608	5.3333e+06
Northern	Chinsali	2008	2.25992e+06	2.74923e+06	408837	5.41798e+06	2.22146e+06	2.53312e+06	324300	5.07887e+06
Northern	Isoka	2008	1.95604e+06	1.87971e+06	394909	4.23066e+06	1.79569e+06	1.46216e+06	131882	3.38972e+06
Northern	Kaputa	2008	553738	1.86741e+06	214746	2.63589e+06	502196	1.79364e+06	190398	2.48623e+06
Northern	Chilubi	2008	723867	1.32264e+06	279118	2.32563e+06	687066	1.19574e+06	240023	2.12283e+06
Northern	Luwingu	2008	1.49906e+06	1.35505e+06	517117	3.37123e+06	1.47508e+06	1.29159e+06	485691	3.25236e+06
Northern	Mbala	2008	1.16453e+06	2.90197e+06	406306	4.47281e+06	1.1235e+06	2.51854e+06	406306	4.04835e+06
Northern	Mpika	2008	2.597e+06	2.65905e+06	476176	5.73223e+06	2.58287e+06	2.23923e+06	132205	4.9543e+06
Northern	Mporokoso	2008	1.9578e+06	1.3858e+06	477722	3.82132e+06	1.91411e+06	1.34967e+06	452275	3.71605e+06
Northern	Mpulungu	2008	759781	1.29115e+06	382831	2.43376e+06	759781	1.01417e+06	301908	2.07586e+06
Northern	Mungwi	2008	1.20722e+06	2.45734e+06	877664	4.54223e+06	1.19567e+06	2.27049e+06	385251	3.85142e+06
Northern	Nakonde	2008	1.00358e+06	1.90327e+06	346272	3.25313e+06	968170	1.58029e+06	297563	2.84602e+06
Southern	Livingstone	2008	4.98802e+06	1.15373e+06	598426	6.74018e+06	4.94842e+06	1.00245e+06	388971	6.33985e+06
Southern	Gwembe	2008	2.48042e+06	621667	396243	3.49833e+06	2.4447e+06	309711	174379	2.92879e+06
Southern	Itehzitezhi	2008	2.38164e+06	839113	374810	3.59556e+06	2.31705e+06	762491	339299	3.41884e+06
Southern	Kalomo	2008	5.72691e+06	2.53198e+06	1.08099e+06	9.33988e+06	5.67353e+06	1.76129e+06	759865	8.19468e+06
Southern	Kazungula	2008	1.29848e+06	1.00364e+06	709600	3.01173e+06	1.24396e+06	966456	586188	2.79661e+06
Southern	Choma	2008	5.20817e+06	1.95239e+06	1.74154e+06	8.9021e+06	5.15608e+06	1.53482e+06	1.42957e+06	8.12047e+06
Southern	Mazabuka	2008	8.38132e+06	2.79031e+06	1.65375e+06	1.28254e+07	8.30884e+06	2.39275e+06	1.12793e+06	1.18295e+07
Southern	Monze	2008	4.90416e+06	1.99794e+06	1.38586e+06	8.28796e+06	4.85346e+06	1.18648e+06	1.38481e+06	7.42475e+06
Southern	Namwala	2008	2.81644e+06	1.44794e+06	609246	4.87363e+06	2.71365e+06	1.11176e+06	563584	4.389e+06
Southern	Siavonga	2008	4.11668e+06	994652	408267	5.5196e+06	4.09503e+06	819802	388267	5.3031e+06
Southern	Sinazongwe	2008	3.51412e+06	1.33686e+06	666408	5.51738e+06	3.50078e+06	943879	665839	5.1105e+06
Western	Mongu	2008	4.20766e+06	2.39301e+06	865525	7.4662e+06	4.1424e+06	2.38283e+06	865525	7.39076e+06
Western	Kaoma	2008	5.62527e+06	2.77937e+06	1.49521e+06	9.89985e+06	5.59795e+06	2.77937e+06	1.49521e+06	9.87253e+06
Western	Lukulu	2008	2.14109e+06	1.54764e+06	401917	4.09065e+06	1.31263e+06	1.37713e+06	401917	3.09168e+06
Western	Kalabo	2008	2.24124e+06	1.48676e+06	1.22082e+06	4.94882e+06	2.17547e+06	1.41658e+06	1.22082e+06	4.81287e+06
Western	Senanga	2008	2.79918e+06	1.51464e+06	980503	5.29431e+06	2.77495e+06	1.46768e+06	968265	5.21089e+06
Western	Sesheke	2008	4.62331e+06	1.47907e+06	425642	6.52803e+06	4.56756e+06	1.37955e+06	425642	6.37275e+06
Western	Shangombo	2008	957625	1.39464e+06	410514	2.76278e+06	891281	1.25131e+06	394652	2.53724e+06
Central	Kabwe Urban	2011	1.1715e+07	8.65344e+06	2.56857e+06	2.2937e+07	1.0415e+07	1.14879e+06	415072	1.19788e+07
Central	Kapiri Mposhi	2011	6.59544e+06	1.43773e+06	1.47514e+06	9.50831e+06	6.59544e+06	1.24296e+06	1.26229e+06	9.10069e+06
Central	Chibombo	2011	7.89745e+06	2.09022e+06	1.18772e+06	1.11754e+07	7.89459e+06	1.93011e+06	1.03528e+06	1.086e+07
Central	Mkushi	2011	2.92417e+06	1.09695e+06	961668	4.98279e+06	2.86985e+06	953715	870232	4.69379e+06
Central	Mumbwa	2011	7.90679e+06	1.54897e+06	984572	1.04403e+07	7.88756e+06	1.3166e+06	764005	9.96816e+06
Central	Serenje	2011	7.52372e+06	1.41764e+06	1.18517e+06	1.01265e+07	7.43104e+06	1.29872e+06	1.12094e+06	9.85071e+06
Copperbelt	Ndola	2011	1.90777e+07	1.1166e+07	660463	3.09042e+07	1.8921e+07	1.56545e+06	604569	2.10911e+07
Copperbelt	Chingola	2011	1.54372e+07	791964	834309	1.70635e+07	1.5148e+07	524221	468904	1.61411e+07
Copperbelt	Kalulushi	2011	7.01897e+06	755563	157291	7.93182e+06	7.00854e+06	607879	106479	7.7229e+06
Copperbelt	Kitwe	2011	1.77746e+07	1.98951e+06	423513	2.01876e+07	1.76224e+07	1.69412e+06	271342	1.95879e+07
Copperbelt	Luanshya	2011	1.82515e+07	1.05078e+06	274960	1.95773e+07	1.79146e+07	837717	250598	1.90029e+07
Copperbelt	Lufwanyama	2011	2.75478e+06	1.14884e+06	197532	4.10116e+06	2.67014e+06	919422	55142.5	3.6447e+06
Copperbelt	Masaiti	2011	2.81432e+06	1.61744e+06	305349	4.73711e+06	2.68848e+06	1.21015e+06	212337	4.11096e+06
Copperbelt	Mpongwe	2011	9.31025e+06	1.00901e+06	350911	1.06702e+07	8.73355e+06	877421	294264	9.90523e+06
Copperbelt	Mufulira	2011	1.31769e+07	1.16355e+06	239243	1.45797e+07	1.28834e+07	965058	201658	1.40502e+07
Copperbelt	Chililabombwe	2011	5.77801e+06	1.00213e+06	184845	6.96499e+06	5.68637e+06	632390	76905.3	6.39567e+06
Eastern	Chipata	2011	1.21208e+07	9.73715e+06	1.09222e+06	2.29502e+07	1.11739e+07	2.89648e+06	1.04823e+06	1.51186e+07
Eastern	Chama	2011	3.12777e+06	1.1846e+06	437943	4.75031e+06	3.12777e+06	1.10316e+06	378805	4.60974e+06
Eastern	Chadiza	2011	2.25011e+06	1.39629e+06	498989	4.14539e+06	2.25011e+06	1.24308e+06	433526	3.92671e+06
Eastern	Katete	2011	2.98162e+06	2.78345e+06	530290	6.29536e+06	2.98162e+06	2.64672e+06	365115	5.99346e+06
Eastern	Lundazi	2011	7.15031e+06	2.96692e+06	1.03568e+06	1.11529e+07	7.15031e+06	2.73509e+06	985358	1.08708e+07
Eastern	Mambwe	2011	5.17008e+06	734500	273443	6.17802e+06	5.17008e+06	601589	174424	5.94609e+06
Eastern	Nyimba	2011	5.49188e+06	1.1279e+06	317464	6.93725e+06	5.49188e+06	945226	237704	6.67481e+06
Eastern	Petauke	2011	1.27635e+07	3.02928e+06	881960	1.66747e+07	1.27635e+07	2.84463e+06	814913	1.6423e+07
Luapula	Mansa	2011	7.38564e+06	6.9299e+06	653070	1.49686e+07	7.38564e+06	2.55559e+06	614806	1.0556e+07
Luapula	Kawambwa	2011	8.95803e+06	1.50608e+06	372372	1.09365e+07	8.95128e+06	1.37004e+06	367314	1.06886e+07
Luapula	Chiengi	2011	814890	1.7187e+06	348159	2.88175e+06	814890	1.6078e+06	306545	2.72923e+06
Luapula	Milenge	2011	1.26317e+06	632469	289346	2.18498e+06	1.24233e+06	587850	280196	2.11037e+06
Luapula	Mwense	2011	3.16288e+06	1.62713e+06	298740	5.08875e+06	3.16288e+06	1.58216e+06	287269	5.03231e+06
Luapula	Nchelenge	2011	6.01242e+06	1.4056e+06	519922	7.93793e+06	6.01242e+06	1.39771e+06	485107	7.89523e+06
Luapula	Samfya	2011	8.19476e+06	2.4359e+06	434766	1.10654e+07	8.18978e+06	2.33546e+06	427231	1.09525e+07
Lusaka	Lusaka Urban	2011	6.53263e+07	8.96577e+06	1.43168e+06	7.57237e+07	5.93852e+07	5.85003e+06	1.31816e+06	6.65534e+07
Lusaka	Luangwa	2011	5.52653e+06	950657	286241	6.76343e+06	5.52653e+06	841956	263010	6.6315e+06
Lusaka	Chongwe	2011	6.40869e+06	1.39322e+06	511060	8.31297e+06	6.29885e+06	915043	404792	7.61869e+06
Lusaka	Kafue	2011	1.7368e+07	711199	979634	1.90588e+07	1.5303e+07	656241	952751	1.6912e+07
Northwestern	Solwezi	2011	8.60475e+06	2.66379e+07	935781	3.61784e+07	8.59149e+06	2.12683e+06	728337	1.14466e+07
Northwestern	Kabompo	2011	7.77416e+06	1.32501e+06	236702	9.33587e+06	7.76189e+06	985693	187693	8.9352e+06
Northwestern	Kasempa	2011	7.26206e+06	590919	610499	8.46349e+06	7.20924e+06	483703	441759	8.1347e+06
Northwestern	Mwinilunga	2011	7.49368e+06	1.56835e+06	586865	9.6489e+06	7.47657e+06	1.47831e+06	518029	9.4729e+06
Northwestern	Chavuma	2011	3.51144e+06	523355	305464	4.34026e+06	3.51144e+06	522398	294530	4.32837e+06
Northwestern	Zambezi	2011	6.07376e+06	1.52853e+06	529039	8.13133e+06	6.07376e+06	1.39196e+06	289926	7.75565e+06
Northwestern	Mufumbwe	2011	1.38831e+06	1.14423e+06	201921	2.73446e+06	1.38831e+06	1.00245e+06	159456	2.55021e+06
Northern	Kasama	2011	4.08631e+06	1.93459e+06	838121	6.85901e+06	4.03631e+06	1.84215e+06	788288	6.66674e+06
Northern	Chinsali	2011	4.93419e+06	2.11155e+06	372627	7.41837e+06	4.93419e+06	2.01519e+06	318198	7.26758e+06
Northern	Isoka	2011	4.20376e+06	1.63651e+06	322634	6.1629e+06	4.20376e+06	1.63602e+06	3.22633e+06	6.16241e+06
Northern	Kaputa	2011	1.06605e+06	1.49916e+06	264557	2.82976e+06	1.06605e+06	1.43749e+06	261286	2.76482e+06
Northern	Chilubi	2011	1.0236e+07	1.91409e+06	341305	1.24914e+07	1.02167e+07	1.89104e+06	319562	1.24273e+07
Northern	Luwingu	2011	3.36008e+06	1.37528e+06	224922	4.96028e+06	3.28095e+06	1.37308e+06	220961	4.87499e+06
Northern	Mbala	2011	2.26027e+06	1.69168e+06	1.00717e+06	4.95911e+06	2.24438e+06	1.6356e+06	973961	4.85393e+06
Northern	Mpika	2011	5.56251e+06	1.92106e+06	315331	7.7989e+06	5.53265e+06	1.92106e+06	308878	7.76259e+06
Northern	Mporokoso	2011	4.25927e+06	1.50027e+06	291276	6.05081e+06	4.25927e+06	1.45751e+06	271048	5.98783e+06
Northern	Mpulungu	2011	1.73836e+06	960743	392676	3.09178e+06	1.73836e+06	875628	347715	2.9617e+06
Northern	Mungwi	2011	2.25464e+06	2.19538e+06	418338	4.86836e+06	2.25464e+06	2.11248e+06	401486	4.76861e+06
Northern	Nakonde	2011	1.86491e+06	1.05954e+06	581430	3.50588e+06	1.86237e+06	894831	479348	3.23655e+06
Southern	Livingstone	2011	9.66347e+06	770053	457104	1.08906e+07	9.6547e+06	581383	403461	1.06395e+07
Southern	Gwembe	2011	5.01153e+06	999728	190497	6.20175e+06	5.01153e+06	919695	132102	6.06332e+06
Southern	Itehzitezhi	2011	4.98337e+06	1.14047e+06	192399	6.31624e+06	4.98337e+06	951989	86309.2	6.02167e+06
Southern	Kalomo	2011	3.90872e+06	2.1712e+06	524574	6.60449e+06	3.90872e+06	2.15903e+06	479250	6.547e+06
Southern	Kazungula	2011	802619	1.38187e+06	260332	2.44482e+06	802619	1.18457e+06	157436	2.14463e+06
Southern	Choma	2011	1.54168e+07	2.0532e+06	883534	1.83536e+07	1.54168e+07	1.96976e+06	797248	1.81738e+07
Southern	Mazabuka	2011	2.23368e+07	2.30817e+06	1.38431e+06	2.60293e+07	2.23368e+07	2.09764e+06	1.31339e+06	2.57478e+07
Southern	Monze	2011	9.86175e+06	2.18543e+06	434303	1.24815e+07	9.86175e+06	2.16504e+06	352303	1.23791e+07
Southern	Namwala	2011	5.98345e+06	1.68562e+06	307681	7.97675e+06	5.98345e+06	1.19656e+06	126751	7.30676e+06
Southern	Siavonga	2011	8.43315e+06	1.08245e+06	323468	9.83906e+06	8.43315e+06	740005	168220	9.34137e+06
Southern	Sinazongwe	2011	7.45469e+06	1.35401e+06	245816	9.05452e+06	7.42619e+06	1.19233e+06	193570	8.8121e+06
Western	Mongu	2011	8.01138e+06	2.41152e+06	1.32579e+06	1.17487e+07	8.01138e+06	2.35789e+06	1.32511e+06	1.16944e+07
Western	Kaoma	2011	1.00521e+07	2.50884e+06	421549	1.29825e+07	1.00483e+07	2.50884e+06	421549	1.29786e+07
Western	Lukulu	2011	4.57973e+06	1.08094e+06	388871	6.04954e+06	4.57973e+06	1.04869e+06	357635	5.98605e+06
Western	Kalabo	2011	4.06173e+06	1.62627e+06	623324	6.31132e+06	4.06173e+06	1.60692e+06	612077	6.28072e+06
Western	Senanga	2011	6.04234e+06	1.50769e+06	535040	8.08506e+06	6.04234e+06	1.49074e+06	530808	8.06389e+06
Western	Sesheke	2011	9.9291e+06	2.27807e+06	187280	1.23944e+07	9.9291e+06	2.24333e+06	180532	1.2353e+07
Western	Shangombo	2011	2.10649e+06	1.12446e+06	356246	3.58719e+06	2.10649e+06	1.09617e+06	345599	3.54825e+06
Central	Kabwe Urban	2006	3.9559e+06	233904	1.34329e+06	5.53309e+06	1.32515e+06	217118	1.34329e+06	2.88555e+06
Central	Kapiri Mposhi	2006	2.69308e+06	802755	1.5325e+06	5.02834e+06	2.54923e+06	798755	1.5325e+06	4.88049e+06
Central	Chibombo	2006	2.03104e+06	1.50268e+06	1.5693e+06	5.10301e+06	1.70043e+06	1.50268e+06	1.5693e+06	4.7724e+06
Central	Mkushi	2006	1.18933e+06	524554	1.02945e+06	2.74333e+06	938712	524534	1.02945e+06	2.49272e+06
Central	Mumbwa	2006	225384	1.23083e+06	974395	4.43061e+06	2.22538e+06	1.23083e+06	974395	4.24511e+06
Central	Serenje	2006	1.63487e+06	1.50694e+06	273599	3.41541e+06	1.2658e+06	1.50694e+06	273599	3.04634e+06
Copperbelt	Ndola	2006	6.2232e+06	2.10554e+06	732293	9.06103e+06	2.33215e+06	2.10554e+06	732293	5.16998e+06
Copperbelt	Chingola	2006	5.85933e+06	962447	494109	7.31589e+06	5.80251e+06	962447	494109	7.25907e+06
Copperbelt	Kalulushi	2006	1.88148e+06	466103	177211	2.52479e+06	1.58554e+06	466103	177211	2.22886e+06
Copperbelt	Kitwe	2006	4.09139e+06	2.07524e+06	593552	6.76017e+06	4.0311e+06	2.07514e+06	593552	6.69979e+06
Copperbelt	Luanshya	2006	3.94171e+06	673479	613589	5.22878e+06	2.85214e+06	673479	613589	4.1392e+06
Copperbelt	Lufwanyama	2006	1.28547e+06	616165	350482	2.25212e+06	0	616165	350482	966648
Copperbelt	Masaiti	2006	1.33047e+06	1.15909e+06	193721	2.68328e+06	535376	1.03758e+06	179620	1.75258e+06
Copperbelt	Mpongwe	2006	2.27424e+06	728539	196762	3.19954e+06	0	728539	196762	925301
Copperbelt	Mufulira	2006	4.00002e+06	1.00969e+06	248917	5.25863e+06	2.89199e+06	1.00969e+06	248907	4.15059e+06
Copperbelt	Chililabombwe	2006	1.53753e+06	690726	117956	2.34621e+06	996137	690726	117956	1.80482e+06
Eastern	Chipata	2006	4.83095e+06	3.13187e+06	1.13217e+06	9.095e+06	1.67919e+06	3.13187e+06	1.13217e+06	5.94323e+06
Eastern	Chama	2006	1.14622e+06	484053	774253	2.40453e+06	660034	484053	774253	1.91834e+06
Eastern	Chadiza	2006	1.25127e+06	838788	458834	2.54889e+06	792590	838788	458834	2.09021e+06
Eastern	Katete	2006	1.45023e+06	1.08503e+06	1.25721e+06	3.79247e+06	950683	1.08503e+06	1.25721e+06	3.29292e+06
Eastern	Lundazi	2006	2.82545e+06	1.81165e+06	1.20495e+06	5.84205e+06	1.88211e+06	1.81165e+06	1.20495e+06	4.8987e+06
Eastern	Mambwe	2006	1.20662e+06	487088	205848	1.89955e+06	903752	487088	205848	1.59669e+06
Eastern	Nyimba	2006	1.31855e+06	889683	156796	2.36503e+06	877221	889683	156796	1.9237e+06
Eastern	Petauke	2006	3.57004e+06	1.15614e+06	1.78357e+06	6.50975e+06	3.44909e+06	1.15614e+06	1.78357e+06	6.3888e+06
Luapula	Mansa	2006	2.21055e+06	1.65978e+06	635234	4.50556e+06	380325	1.6597e+06	635234	2.67526e+06
Luapula	Kawambwa	2006	1.91663e+06	958586	493502	3.36871e+06	1.50771e+06	958586	493502	2.9598e+06
Luapula	Chiengi	2006	558957	446164	859199	1.86432e+06	426801	443116	859199	1.72912e+06
Luapula	Milenge	2006	364763	62207.6	8482.86	435454	243911	62207.6	8482.86	314601
Luapula	Mwense	2006	1.23742e+06	903594	699351	2.84037e+06	899571	903594	699351	2.50251e+06
Luapula	Nchelenge	2006	1.84443e+06	1.2046e+06	399086	3.44811e+06	437980	1.2046e+06	399086	2.04166e+06
Luapula	Samfya	2006	1.60935e+06	1.73157e+06	700862	4.04178e+06	1.43473e+06	1.73157e+06	700882	3.85716e+06
Lusaka	Lusaka Urban	2006	1.68495e+07	4.46412e+06	5.11376e+06	2.64274e+07	3.53239e+06	4.46412e+06	5.11376e+06	1.31103e+07
Lusaka	Luangwa	2006	1.31592e+06	418783	48299.8	1.78301e+06	329685	418783	48299.8	796767
Lusaka	Chongwe	2006	2.45841e+06	762884	234815	3.45611e+06	431370	762884	234815	1.42907e+06
Lusaka	Kafue	2006	4.13113e+06	1.33032e+06	197371	5.65882e+06	1.80295e+06	1.32632e+06	197371	3.32664e+06
Northwestern	Solwezi	2006	2.72058e+06	1.5085e+06	1.10207e+06	5.33116e+06	1.50437e+06	1.5085e+06	1.10207e+06	4.11495e+06
Northwestern	Kabompo	2006	1.47773e+06	885616	239961	2.6033e+06	280277	985616	239961	1.40585e+06
Northwestern	Kasempa	2006	801157	542003	267671	1.61083e+06	30862.9	533203	267671	831737
Northwestern	Mwinilunga	2006	1.50889e+06	1.37969e+06	761301	3.64988e+06	135706	1.37969e+06	761301	2.2767e+06
Northwestern	Chavuma	2006	454518	342500	174582	971600	1548.19	342500	174582	518630
Northwestern	Zambezi	2006	1.15078e+06	696212	294337	2.14133e+06	85905.1	696212	294337	1.07645e+06
Northwestern	Mufumbwe	2006	649501	459147	207865	1.31551e+06	573577	458147	207885	1.23959e+06
Northern	Kasama	2006	2.69624e+06	1.65913e+06	566315	4.92168e+06	2.5948e+06	1.65913e+06	566315	4.82024e+06
Northern	Chinsali	2006	1.61559e+06	1.34711e+06	372317	3.33601e+06	1.46069e+06	1.34711e+06	372317	3.18011e+06
Northern	Isoka	2006	1.44461e+06	938054	493524	2.87619e+06	1.31088e+06	938054	467580	2.71651e+06
Northern	Kaputa	2006	832595	1.21235e+06	119223	2.16417e+06	797681	1.21235e+06	119223	2.12926e+06
Northern	Chilubi	2006	582126	1.24774e+06	644714	2.47458e+06	558143	1.24774e+06	644714	2.4506e+06
Northern	Luwingu	2006	1.06855e+06	1.73495e+06	538080	3.34158e+06	1.0238e+06	1.73495e+06	538080	3.29682e+06
Northern	Mbala	2006	1.44565e+06	303216	61990.6	1.81085e+06	1.38436e+06	303144	61990.6	1.7495e+06
Northern	Mpika	2006	2.01031e+06	1.70439e+06	213579	3.92828e+06	1.9319e+06	1.70439e+06	213579	3.84987e+06
Northern	Mporokoso	2006	1.24184e+06	846253	327561	2.41565e+06	1.18419e+06	846253	327561	2.35801e+06
Northern	Mpulungu	2006	865629	807634	153170	1.82643e+06	831910	807634	153170	1.79271e+06
Northern	Mungwi	2006	1.40539e+06	1.7577e+06	806939	3.97002e+06	1.40404e+06	1.7577e+06	806939	3.96868e+06
Northern	Nakonde	2006	1.32658e+06	1.24494e+06	219694	2.79122e+06	1.27696e+06	1.24494e+06	153992	2.67588e+06
Southern	Livingstone	2006	4.17356e+06	1.00542e+06	449913	5.62889e+06	159274	1.00542e+06	449913	1.61461e+06
Southern	Gwembe	2006	1.26726e+06	329433	190630	1.78732e+06	329433	329433	190630	1.01417e+06
Southern	Itehzitezhi	2006	1.02583e+06	266784	294501	1.58712e+06	746663	266784	294501	1.30795e+06
Southern	Kalomo	2006	2.62329e+06	982813	1.16024e+06	4.76634e+06	1.5815e+06	982813	1.16024e+06	3.72456e+06
Southern	Kazungula	2006	1.05522e+06	618956	389120	2.06329e+06	698489	618956	389120	1.70657e+06
Southern	Choma	2006	2.95783e+06	1.19448e+06	611523	4.76383e+06	2.21038e+06	1.19448e+06	611523	4.01638e+06
Southern	Mazabuka	2006	5.06642e+06	1.22909e+06	1.10633e+06	7.40184e+06	3.87864e+06	1.22899e+06	1.10633e+06	6.21396e+06
Southern	Monze	2006	2.40354e+06	1.23462e+06	847668	4.48582e+06	1.86908e+06	1.22862e+06	847668	3.94537e+06
Southern	Namwala	2006	1.7889e+06	762728	425401	2.97703e+06	1.00107e+06	762728	425401	2.1892e+06
Southern	Siavonga	2006	2.01997e+06	441799	380776	2.84254e+06	1.32495e+06	441796	380776	2.14752e+06
Southern	Sinazongwe	2006	2.76636e+06	605363	529588	3.90131e+06	1.46822e+06	605363	529588	2.60317e+06
Western	Mongu	2006	2.53162e+06	207494	140933	2.88004e+06	1.75151e+06	207492	140933	2.09993e+06
Western	Kaoma	2006	2.49254e+06	1.37767e+06	267069	4.13728e+06	1.5464e+06	1.37767e+06	267069	3.19113e+06
Western	Lukulu	2006	1.14388e+06	110103	67003.2	1.32099e+06	600893	110103	67003.2	778000
Western	Kalabo	2006	1.31813e+06	860568	678811	2.85751e+06	762694	860565	678811	2.30207e+06
Western	Senanga	2006	1.96593e+06	177768	172809	2.31651e+06	1.34481e+06	177768	172809	1.69539e+06
Western	Sesheke	2006	2.12628e+06	1.40617e+06	937445	4.4699e+06	1.47043e+06	1.40617e+06	937445	3.81404e+06
Western	Shangombo	2006	727707	474595	613175	1.81548e+06	321669	474595	613175	1.40944e+06
Central	Kabwe	2016	32955448	1899065	1350122	36204635	32755448	1740809	1237612	35733869
Central	Itezhitezhi	2016	9659594	1609618	304546	11573758	9541658	1475483	279167	11296308
Central	Serenje	2016	16601024	1475798	893457	18970279	16483088	1352814	819002	18654903
Central	Kapri Mposhi	2016	24119678	2732226	1951967	28803871	24001742	2504540	1789303	28295585
Central	Chibombo	2016	16920873	2895650	829706	20646229	16802937	2654345	760563	20217846
Central	Mkushi	2016	14472261	2367139	668622	17508022	14354325	2169877	612904	17137105
Central	Mumbwa	2016	22103620	3242030	1625118	26970768	21985684	2971861	1489691	26447236
Central	Luano	2016	253084	1935126	419155	2607365	203084	1773864	384225	2361174
Central	Chitambo	2016	219820	1973301	373355	2566476	169820	1808858	342242	2320920
Central	Chisamba	2016	1544659	3203299	565289	5313247	1494659	2936356	518181	4949197
Central	Ngabwe	2016	372652	498671	227341	1098664	222652	457115	208395	888162
Copperbelt	Ndola	2016	43994179	3591007	854425	48439611	43694179	3291756	783223	47769158
Copperbelt	Chingola	2016	35885664	0	0	35885664	35767728	1398091	824220	37990039
Copperbelt	Chililabombwe	2016	10827920	0	0	10827920	10709984	1119533	226004	12055521
Copperbelt	Kalulushi	2016	17670099	1271370	224360	19165829	17552163	1165422	205663	18923248
Copperbelt	Mpongwe	2016	20000234	2082104	361577	22443915	19960922	1908595	331445	22200962
Copperbelt	Kitwe	2016	41791190	0	0	41791190	41491190	3150769	521792	45163751
Copperbelt	Luanshya	2016	43313491	1436024	509398	45258913	43195555	1316355	466948	44978858
Copperbelt	Lufwanyama	2016	10725350	1282940	285522	12293812	10607414	1176028	261728	12045170
Copperbelt	Masaiti	2016	12216128	0	0	12216128	12098192	1691607	571149	14360948
Copperbelt	Mufulira	2016	25961498	1710314	334606	28006418	25843562	1567787	306722	27718071
Eastern	Chipata	2016	37083479	5948769	1733679	44765927	36783479	5453038	1589206	43825723
Eastern	Mambwe	2016	11090096	1588545	572652	13251293	10972160	1456166	524931	12953257
Eastern	Chadiza	2016	11100880	1834224	496975	13432079	10982944	1834223	496974	13314141
Eastern	Petauke	2016	28285495	3688426	1265113	33239034	28167559	3381057	1159687	32708303
Eastern	Katete	2016	6169111	3006624	921139	10096874	6051175	2756072	844377	9651624
Eastern	Nyimba	2016	12988276	1549115	589346	15126737	12870340	1420022	540234	14830596
Eastern	Lundazi	2016	19665494	5175839	1577639	26418972	19547558	4744519	1446169	25738246
Eastern	Vumbwi	2016	2790744	893946	239507	3924197	2740744	819451	219548	3779743
Eastern	Sinda	2016	3912035	1565332	711576	6188943	3862035	1434888	652278	5949201
Luapula	Mansa	2016	10467117	3639855	727710	14834682	10167117	3336534	667068	14170718
Luapula	Kawambwa	2016	11707495	2030136	386046	14123677	11589559	1860958	353875	13804393
Luapula	Chiengi	2016	6946976	2094342	548755	9590073	6829040	1919814	503025	9251879
Luapula	Samfya	2016	20521383	3899664	676528	25097575	20403447	3574692	620151	24598290
Luapula	Milenge	2016	5225103	1443456	228506	6897065	5107167	1323168	209464	6639799
Luapula	Mwense	2016	7186678	2138493	381026	9706197	7068742	1960285	349274	9378301
Luapula	Nchelenge	2016	8758671	2841145	502486	12102303	8640735	2604383	460612	11705730
Luapula	Chembe	2016	6653903	408483	191735	7254121	6603903	374443	175757	7154103
Luapula	Lunga	2016	1636644	817496	272221	2726361	1586644	749371	249536	2585551
Luapula	Mfwansabombwe	2016	7564395	854606	154404	8573405	7514395	783389	141537	8439321
Luapula	Chipili	2016	4552026	908581	164707	5625314	4502026	832866	150981	5485873
Lusaka	Lusaka Urban	2016	142002216	9609266	2121206	153732688	141702216	8808494	1944439	152455149
Lusaka	Luangwa	2016	8963352	1193119	223901	10380372	8845416	1093692	205243	10144351
Lusaka	Chongwe	2016	16982353	2535554	349756	19867663	16864417	2324258	320610	19509285
Lusaka	Kafue	2016	29299054	2250850	433143	31983047	29181118	2063279	397048	31641445
Lusaka	Chilanga	2016	8446952	1337599	866163	10650714	8396952	1226132	793983	10417067
Lusaka	Rufunsa	2016	11030281	980465	172208	12182954	10980281	898760	157857	12036898
Lusaka	Chirundu	2016	7369051	903938	702540	8975529	7319051	828610	643995	8791656
Lusaka	Sibuyunji	2016	3005281	582768	359146	3947195	2955281	534204	329217	3818702
Northwestern	Solwezi	2016	27842187	3125983	1398663	32366833	27542187	2865484	1282108	31689779
Northwestern	Kabompo	2016	17274942	1842286	272642	19389870	17157006	1688762	249922	19095690
Northwestern	Kasempa	2016	7468626	1158368	485500	9112494	7350690	1061837	445042	8857569
Northwestern	Mwinilunga	2016	13384483	1789855	402256	15576594	13266547	1640700	368735	15275982
Northwestern	Chavuma	2016	10904000	863763	326926	12094689	10786064	791783	299682	11877529
Northwestern	Zambezi	2016	13987663	1873228	336870	16197761	13869727	1717126	308798	15895650
Northwestern	Mufumbwe	2016	8520668	1330746	131084	9982498	8402732	1219851	120160	9742743
Northwestern	Mayinga	2016	244736	651550	136200	1032486	194736	597254	124850	916840
Northwestern	Ikelenge	2016	8398592	1001439	150897	9550928	8280656	917986	138322	9336964
Northern	Kasama	2016	17245706	3540942	877698	21664346	17045706	3245863	804557	21096126
Northern	Kaputa	2016	4633894	951488	214381	5799763	4533894	872197	196516	5602607
Northern	Mpulungu	2016	6958138	1324826	320943	8603907	6858138	1214424	294198	8366760
Northern	Mporokoso	2016	9755418	1977553	345390	12078361	9655418	1812757	316608	11784782
Northern	Chilubi	2016	3452525	2107703	394589	5954817	3352525	1932061	361707	5646293
Northern	Mungwi	2016	7853865	2703143	669143	11226151	7753865	2477881	613381	10845127
Northern	Luwingu	2016	8320398	2583584	450605	11354587	8220398	2368285	413055	11001738
Northern	Mbala	2016	8440109	3441497	818364	12699970	8340109	3154706	750167	12244981
Northern	Nsama	2016	3007477	759827	248131	4015435	0	696508	227453	923962
Southern	Livingstone	2016	29788139	1159245	436349	31383733	29588139	1062641	399987	31050767
Southern	Gwembe	2016	9331874	1304083	229426	10865383	9231874	1195409	210307	10637591
Southern	Kalomo	2016	15222460	3900595	688460	19811515	15122460	3575545	631088	19329094
Southern	Kazungula	2016	6574108	2000714	381665	8956487	6474108	1833988	349860	8657955
Southern	Monze	2016	12209294	2588789	1077032	15875115	12109294	2373057	987279	15469630
Southern	Choma	2016	24313649	3117735	1164809	28596193	24113649	2857924	1067742	28039314
Southern	Mazabuka	2016	36539057	3236843	568735	40344635	36439057	2967106	521340	39927504
Southern	Namwala	2016	12650913	1964568	345550	14961031	12550913	1800854	316754	14668521
Southern	Sinazongwe	2016	8169240	1945347	366484	10481071	8069240	1783235	335944	10188418
Southern	Siavonga	2016	11312589	997491	633842	12943922	11212589	914367	547655	12674611
Southern	Pemba	2016	7867703	707972	435923	9011598	7817703	648974	399596	8866273
Southern	Chilankata	2016	10947424	875509	450631	12273564	10897424	802467	413078	12112970
Southern	Zimba	2016	10689351	904864	175194	11769409	10639351	829459	160595	11629404
Western	Mongu	2016	17610090	2286042	1033729	20929861	17410090	2095538	947585	20453213
Western	Kaoma	2016	22852986	1536441	343438	24732865	22752986	1408404	314818	24476208
Western	Lukulu	2016	9742747	1196161	419672	11358580	9642747	1096481	384699	11123927
Western	Shangombo	2016	7361592	1051158	183999	8596749	7261592	963562	168666	8393819
Western	Kalobo	2016	14514285	2219595	360752	17094632	14414285	2034629	330689	16779603
Western	Senanga	2016	8969672	1385321	247609	10602602	8869672	1269878	226975	10366525
Western	Sesheke	2016	21709244	1156179	232696	23098119	21609244	1059831	213305	22882379
Western	Nkeyema	2016	1493128	820550	146903	2460581	1443128	752171	134661	2329960
Western	Luampa	2016	266612	684557	119539	1070708	216612	627511	109577	953700
Western	Mulobezi	2016	1199084	904116	206074	2309274	1149084	828773	188901	2166758
Western	Nalolo	2016	268552	1195419	228604	1692575	218552	1095801	209554	1523906
Western	Sikongo	2016	186368	892802	353906	1433076	136368	818402	259267	1214037
Western	Mwandi	2016	131120	467272	200259	798651	81120	428333	183571	693023
Western	Sioma	2016	295236	958980	170055	1424271	245236	879065	155884	1280185
Western	Limulunga	2016	329204	964192	478245	1771641	279204	883843	438391	1601438
Western	Mitete	2016	90560	677623	119581	887764	40560	621154	109616	771330
Muchinga	Chinsali	2016	16448825	5152650	504662	22106137	13489517	2602971	458674	16551163
Muchinga	Nakonde	2016	12331176	1952874	360634	14644684	12231176	1790135	330581	14351892
Muchinga	Isoka	2016	9640361	1860453	321963	11822777	9540361	1705415	295133	11540909
Muchinga	Chama	2016	12504564	1496452	453993	14455009	12404564	1371748	416160	14192472
Muchinga	Mpika	2016	16363176	3056925	577640	19997741	16263176	2802181	529503	19594861
Muchinga	Mafinga	2016	3833427	1845976	318225	5997628	3783427	1692145	291706	5767278
Muchinga	Shiwang'undu	2016	354330	1305853	234717	1894900	304330	1197032	215157	1716519
Central	Kabwe	2017	38831310	4056635	1361694	44249639	38831310	1915344	1361694	42108348
Central	Itezhitezhi	2017	11543452	2863359	314036	14720847	11085166	1659766	314036	13058968
Central	Serenje	2017	19607761	3367399	921293	23896453	19607761	1521777	921293	22050831
Central	Kapri Mposhi	2017	28342669	5460040	1968700	35771409	28342669	2755648	1968700	33067017
Central	Chibombo	2017	19979349	5236600	836818	26052767	19979349	2920472	836818	23736639
Central	Mkushi	2017	17134638	3977285	674353	21786276	17134638	2319209	674353	20128200
Central	Mumbwa	2017	26000485	5253069	1639051	32892605	25594119	3202033	1381882	30178034
Central	Luano	2017	1080474	3111782	432213	4624469	886180	2097482	307747	3291409
Central	Chitambo	2017	2084033	3228896	391048	5703977	1889739	2066817	391048	4347604
Central	Chisamba	2017	1930737	4823081	570135	7323953	1736285	3328280	384593	5449158
Central	Ngabwe	2017	989142	1637159	238114	2864415	794848	442604	159015	1396467
Copperbelt	Ndola	2017	51928136	3621792	861750	56411678	50762370	3621792	861750	55245911
Copperbelt	Chingola	2017	42011980	1572708	927160	44511848	41553694	1572704	927159	44053557
Copperbelt	Chililabombwe	2017	12900770	1279188	258235	14438193	12442484	1279185	258233	13979903
Copperbelt	Kalulushi	2017	20849777	1331623	234992	22416392	20391491	1331618	234989	21958098
Copperbelt	Mpongwe	2017	23556845	2146971	372843	26076659	23098559	2146967	372842	25618368
Copperbelt	Kitwe	2017	49368777	3466668	574110	53409555	48203011	3466661	574107	52243779
Copperbelt	Luanshya	2017	50641368	1480766	525269	52647403	50183082	1480760	525266	52189108
Copperbelt	Lufwanyama	2017	12781609	1322913	294419	14398941	12323323	1322908	294415	13940647
Copperbelt	Masaiti	2017	14513542	1744310	588942	16846794	14055256	1744307	588942	16388505
Copperbelt	Mufulira	2017	30482432	1763599	345033	32591064	30024146	1763589	345029	32132764
Eastern	Chipata	2017	43899524	31933392	1815838	77648754	42733758	6230681	1815838	50780276
Eastern	Mambwe	2017	13205356	4121393	590492	17917241	12747070	1638037	590491	14975597
Eastern	Chadiza	2017	13217887	6237238	512460	19967585	12759601	1891367	512460	15163428
Eastern	Petauke	2017	33182370	12411784	1275959	46870113	32724084	3720044	1275959	37720086
Eastern	Katete	2017	7488329	15325001	929037	23742367	5955251	3032399	929036	9916686
Eastern	Nyimba	2017	16184120	5943244	607707	22735071	16066184	1597372	607706	18271262
Eastern	Lundazi	2017	23167955	17636979	1591165	42396099	21350900	5220210	1591164	28162274
Eastern	Vumbwi	2017	3378393	2798828	250857	6428078	3184099	936312	248174	4368585
Eastern	Sinda	2017	4681071	7822483	733746	13237300	4394876	1614099	733746	6742720
Luapula	Manza	2017	12977567	9767344	733948	23478859	11569967	4195153	733944	16499064
Luapula	Kawambwa	2017	13922630	5011397	398073	19332100	13464344	2093383	398069	15955796
Luapula	Chiengi	2017	8392025	5739296	565856	14697177	7933739	2159589	565852	10659180
Luapula	Samfya	2017	24162295	8725427	682330	33570052	23704009	3933093	682327	28319429
Luapula	Milenge	2017	6391614	3795798	239335	10426747	5817715	1477494	239332	7534541
Luapula	Mwense	2017	8670502	4757379	392899	13820780	8212216	2205115	383696	10801027
Luapula	Nchelenge	2017	10496792	7472517	506793	18476102	10038506	2865498	506790	13410794
Luapula	Chembe	2017	7866478	2223159	200821	10290458	7672184	420074	200820	8293078
Luapula	Lunga	2017	2037602	2478693	285121	4801416	1817872	856234	285118	2959224
Luapula	Mwansabombwe	2017	8924256	2765557	161724	11851537	8729962	895102	161724	9786787
Luapula	Chipili	2017	5424590	2741545	172514	8338649	4443131	926059	172513	5541703
Lusaka	Lusaka Urban	2017	165790438	10699656	2139392	178629486	163730251	10699656	2139392	176569299
Lusaka	Luangwa	2017	10734581	1249660	234513	12218754	10276295	1249659	234511	11760465
Lusaka	Chongwe	2017	20050774	2557292	352753	22960819	19592488	2557291	352753	22502531
Lusaka	Kafue	2017	34359887	2357517	453670	37171074	33901601	2357516	453669	36712786
Lusaka	Chilanga	2017	9949579	1379271	893148	12221998	9755285	1379264	893145	12027694
Lusaka	Rufunsa	2017	12950801	1026928	180370	14158099	12756507	1026923	180367	13963797
Lusaka	Chirundu	2017	8697312	946777	735834	10379923	8503018	946776	735834	10185627
Lusaka	Sibuyunji	2017	3627636	610384	376166	4614186	3433342	610383	376166	4419890
Northwestern	Solwezi	2017	10612260	1008891	451409	12072560	10239215	1008890	451407	11699513
Northwestern	Kabompo	2017	20390694	1899683	281136	22571513	19932408	1899682	281136	22113226
Northwestern	Kasempa	2017	8998060	1213264	508508	10719832	8539774	1213263	508508	10261545
Northwestern	Mwinilunga	2017	15870895	1845617	414789	18131301	15412609	1845616	414788	17673012
Northwestern	Chavuma	2017	12989157	904698	342421	14236276	12230096	904698	342420	13477213
Northwestern	Zambezi	2017	16571648	1962003	352835	18886486	15978076	1962002	352834	18292912
Northwestern	Mufumbwe	2017	10220286	1393811	137297	11751394	9762000	1393810	137296	11293107
Northwestern	Manyinga	2017	2269883	682428	142655	3094966	2075589	682428	142653	2900669
Northwestern	Ikelenge	2017	10078462	1048899	158046	11285407	9620176	1046083	158045	10824304
Northwestern	Kalumbila	2017	14923492	1418752	634793	16977037	14398897	1418751	634792	16452440
Northwestern	Mshindamo	2017	7627562	725139	324450	8677151	7359436	725137	324448	8409022
Northern	Kasama	2017	20580280	3571296	885223	25036799	19803103	3571295	885221	24259619
Northern	Kaputa	2017	5655909	959643	216218	6831770	5267320	959643	216218	6443181
Northern	Mpulungu	2017	8356133	1387608	336155	10079896	7967544	1387606	336153	9691304
Northern	Mporokoso	2017	11605916	2039164	356153	14001233	11217327	2039158	354088	13610573
Northern	Chilubi	2017	4283435	2173370	406885	6863690	3894846	2168168	404531	6467545
Northern	Mungwi	2017	9396757	2726315	674878	12797950	9008168	2726311	670969	12405448
Northern	Luwingu	2017	9938760	2605732	454467	12998959	9550171	2605727	451833	12607732
Northern	Mbala	2017	10077836	3470998	825381	14374215	9689247	3470993	820597	13980837
Northern	Nsama	2017	3630187	795835	259891	4685913	3435893	795831	258384	4490107
Southern	Livingstone	2017	35151641	4211840	457026	39820507	34374464	1203875	450380	36028719
Southern	Gwembe	2017	11113858	3658212	240298	15012368	10725269	1365881	238698	12329848
Southern	Kalomo	2017	17957333	10811013	694361	29462707	17568744	3934030	680841	22183615
Southern	Kazungula	2017	7909980	6647702	393555	14951237	7521391	2063044	393552	9977987
Southern	Monze	2017	14456742	7712565	1110588	23279895	14068153	2669442	1110585	17848180
Southern	Choma	2017	28791569	17758043	1174795	47724407	27391900	3144459	1174792	31711151
Southern	Mazabuka	2017	42722210	6932315	573610	50228135	42333621	3264589	573606	46171816
Southern	Namwala	2017	14969799	5111599	356316	20437714	14581210	2025771	356313	16963294
Southern	Sinazongwe	2017	9763149	6017527	377902	16158578	9374660	2005920	377899	11758479
Southern	Siavonga	2017	13414982	5056334	663881	19135197	13026393	1044757	663877	14735027
Southern	Pemba	2017	9276629	3579450	439662	13295741	9082335	714038	437646	10234018
Southern	Chikankata	2017	12854539	5043188	471986	18369713	12253270	916994	460459	13630723
Southern	Zimba	2017	12554721	3813154	183496	16551371	12360427	947739	183493	13491659
Western	Mongu	2017	21003612	3747590	1042591	25793793	20226435	2305638	1042587	23574661
Western	Kaoma	2017	26822211	2819525	354136	29995872	26433622	1577143	330381	28341146
Western	Lukulu	2017	11591194	2126206	439561	14156961	11202605	1252844	429474	12884922
Western	Shangombo	2017	8824853	1911941	192718	10929512	8436264	1100968	192715	9729948
Western	Kalobo	2017	17134601	3363533	371991	20870125	16746012	2288742	371988	19406743
Western	Senanga	2017	10693062	2424631	259342	13377035	7685821	1442568	257843	9386232
Western	Sesheke	2017	25493451	1965565	243723	27702739	18725023	1203952	242313	20171288
Western	Nkeyema	2017	1870870	1600460	153865	3625195	1250513	854458	152973	2257944
Western	Luampa	2017	1596275	1471527	125204	3193006	1045697	712845	124480	1883022
Western	Mulobezi	2017	1529261	1593466	215839	3338566	1116532	941471	214587	2272589
Western	Naolo	2017	882348	2101451	239439	3223238	688054	1244806	238054	2170914
Western	Sikongo	2017	660040	1702762	370678	2733480	465746	929698	368531	1763975
Western	Mwandi	2017	2781328	1092027	209751	4083106	2207133	486583	208535	2902251
Western	Sioma	2017	1176907	1747990	178114	3103011	965381	998610	177083	2141073
Western	Limulunga	2017	928422	1820223	500907	3249552	734128	1004038	498004	2236170
Western	Mitete	2017	1157859	1331867	125249	2614975	903565	705622	124525	1733712
Muchinga	Chinsali	2017	16448825	5152650	504662	22106137	15671548	2847363	501738	19020649
Muchinga	Nakonde	2017	14598340	4976681	363724	19938745	14484294	1958207	361616	16804116
Muchinga	Isoka	2017	11472246	3848575	324721	15645542	11083657	1865534	322840	13272030
Muchinga	Chama	2017	14799777	4205733	468141	19473651	14411188	1534136	465433	16410757
Muchinga	Mpika	2017	19282577	8031090	605014	27918681	18893988	3183244	601506	22678738
Muchinga	Mafinga	2017	4589747	3740199	328139	8658085	4395453	1892463	326238	6614154
Muchinga	Shiwang'undu	2017	547853	3069989	245841	3863683	353559	1367737	245839	1967135
											0
											0
											0
											0
											0
											0
											0
											0
											0
											0
											0
											0
											0
											0
											0
											0
											0
											0
											0
											0
											0
											0
											0
											0
											0
											0
											0
											0
											0
											0
											0
											0
											0
											0
											0
											0
											0
											0
											0
											0
											0
											0
											0
											0
											0
											0
											0
											0
											0
											0
											0
											0
											0
											0
											0
											0
											0
											0
											0
											0
											0
											0
											0
											0
											0
											0
											0
											0
											0
											0
											0
											0
											0
											0
											0
											0
											0
											0
											0
											0
											0
											0
											0
											0
											0
											0
											0
											0
											0
											0
											0
											0
											0
											0
											0
											0
											0
											0
											0
											0
											0
											0
											0
											0
											0
											0
											0
											0
											0
											0
											0
											0
											0
											0
											0
											0
											0
											0
											0
											0
											0
											0
											0
											0
											0
											0
											0
											0
											0
											0
											0
											0
											0
											0
											0
											0
											0
											0
											0
											0
											0
											0
											0
											0
											0
											0
											0
											0
											0
											0
											0
											0
											0
											0
											0
											0
											0
											0
											0
											0
											0
											0
											0
											0
											0
											0
											0
											0
											0
											0
											0
											0
											0
											0
											0
											0
											0
											0
											0
											0
											0
											0
											0
											0
											0
											0
											0
											0
											0
											0
											0
											0
											0
											0
											0
											0
											0
											0
											0
											0
											0
											0
											0
											0
											0
											0
											0
											0
											0
											0
											0
											0
											0
											0
											0
											0
											0
											0
											0
											0
											0
											0
											0
											0
											0
											0
											0
											0
											0
											0
											0
											0
											0
											0
											0
											0
											0
											0
											0
											0
											0
											0
											0
											0
											0
											0
											0
											0
											0
											0
											0
											0
											0
											0
											0
											0
											0
											0
											0
											0
											0
											0
											0
											0
											0
											0
											0
											0
											0
											0
											0
											0
											0
											0
											0
											0
											0
											0
											0
											0
											0
											0
											0
											0
											0
											0
											0
											0
											0
											0
											0
											0
											0
											0
											0
											0
											0
											0
											0
											0
											0
											0
											0
											0
											0
											0
											0
											0
											0
											0
											0
											0
											0
											0
											0
											0
											0
											0
											0
											0
											0
											0
											0
											0
											0
											0
											0
											0
											0
											0
											0
											0
											0
											0
											0
											0
											0
											0
											0
											0
											0
											0
											0
											0
											0
											0
											0
											0
											0
											0
											0
											0
											0
											0
											0
											0
											0
											0
											0
											0
											0
											0
											0
											0
											0
											0
											0
											0
											0
											0
											0
											0
											0
											0
											0
											0
											0
											0
											0
											0
											0
											0
											0
											0
											0
											0
											0
											0
											0
											0
											0
											0
											0
											0
											0
											0
											0
											0
											0
											0
											0
											0
											0
											0
											0
											0
											0
											0
											0
											0
											0
											0
											0
											0
											0
											0
											0
											0
											0
											0
											0
											0
											0
											0
											0
											0
											0
											0
											0
											0
											0
											0
											0
											0
											0
											0
											0
											0
											0
											0
											0
											0
											0
											0
											0
											0
											0
											0
											0
											0
											0
											0
											0
											0
											0
											0
											0
											0
											0
											0
											0
											0
											0
											0
											0
											0
											0
											0
											0
											0
											0
											0
											0
											0
											0
											0
											0
											0
											0
											0
											0
											0
											0
											0
											0
											0
											0
											0
											0
											0
											0
											0
											0
											0
											0
											0
											0
											0
											0
											0
											0
											0
											0
											0
											0
											0
											0
											0
											0
											0
											0
											0
											0
											0
											0
											0
											0
											0
											0
											0
											0
											0
											0
											0
											0
											0
											0
											0
											0
											0
											0
											0
											0
											0
											0
											0
											0
											0
											0
											0
											0
											0
											0
											0
											0
											0
											0
											0
											0
											0
											0
											0
											0
											0
											0
											0
											0
											0
											0
											0
											0
											0
											0
											0
											0
											0
											0
											0
											0
											0
											0
											0
											0
											0
											0
											0
											0
											0
											0
											0
											0
											0
											0
											0
											0
											0
											0
											0
											0
											0
											0
											0
											0
											0
											0
											0
											0
											0
											0
											0
											0
											0
											0
											0
											0
											0
											0
											0
											0
											0
											0
											0
											0
											0
											0
											0
											0
											0
											0
											0
											0
											0
											0
											0
											0
											0
											0
											0
											0
											0
											0
											0
											0
											0
											0
											0
											0
											0
											0
											0
											0
											0
											0
											0
											0
											0
											0
											0
											0
											0
											0
											0
											0
											0
											0
											0
											0
											0
											0
											0
											0
											0
											0
											0
											0
											0
											0
											0
											0
											0
											0
											0
											0
											0
											0
											0
											0
											0
											0
											0
											0
											0
											0
											0
											0
											0
											0
											0
											0
											0
											0
											0
											0
											0
											0
											0
											0
											0
											0
											0
											0
											0
											0
											0
											0
											0
											0
											0
											0
											0
											0
											0
											0
											0
											0
											0
											0
											0
											0
											0
											0
											0
											0
											0
											0
											0
											0
											0
											0
											0
											0
											0
											0
											0
											0
											0
											0
											0
											0
											0
											0
											0
											0
											0
											0
											0
											0
											0
											0
											0
											0
											0
											0
											0
											0
											0
											0
											0
											0
											0
											0
											0
											0
											0
											0
											0
											0
											0
											0
											0
											0
											0
											0
											0
											0
											0
											0
											0
											0
											0
											0
											0
											0
											0
											0
											0
											0
											0
											0
											0
											0
											0
											0
											0
											0
											0
											0
											0
											0
											0
											0
											0
											0
											0
											0
											0
											0
											0
											0
											0
											0
											0
											0
											0
											0
											0
											0
											0
											0
											0
											0
											0
											0
											0
											0
											0
											0
											0
											0
											0
											0
											0
											0
											0
											0
											0
											0
											0
											0
											0
											0
											0
											0
											0
											0
											0
											0
											0
											0
											0
											0
											0
											0
											0
											0
											0
											0
											0
											0
											0
											0
											0
											0
											0
											0
											0
											0
											0
											0
											0
											0
											0
											0
											0
											0
											0
											0
											0
											0
											0
											0
											0
											0
											0
											0
											0
											0
											0
											0
											0
											0
											0
											0
											0
											0
											0
											0
											0
											0
											0
											0
											0
											0
											0
											0
											0
											0
											0
											0
											0
											0
											0
											0
											0
											0
											0
											0
											0
											0
											0
											0
											0
											0
											0
											0
											0
											0
											0
											0
											0
											0
											0
											0
											0
											0
											0
											0
											0
											0
											0
											0
											0
											0
											0
											0
											0
											0
											0
											0
											0
											0
											0
											0
											0
											0
											0
											0
											0
											0
											0
											0
											0
											0
											0
											0
											0
											0
											0
											0
											0
											0
											0
											0
											0
											0
											0
											0
											0
											0
											0
											0
											0
											0
											0
											0
											0
											0
											0
											0
											0
											0
											0
[truncated: 198,000+ more rows]
[truncated: 5,000 more columns]
